# Supplementary material for: Some oscillatory phenomena of blood glucose regulation: An exploratory pilot study in pigs
Source: PLoS One. 2018 Apr 2;13(4):e0194826. doi: 10.1371/journal.pone.0194826 (PMC5880381; doi:10.1371/journal.pone.0194826)
Supplement: S1 Text — (TXT) [file pone.0194826.s001.txt]

0	-0.194112890344009
0.613000000000000	-0.193992521667358
1.26000000000000	-0.193733536916955
1.90700000000000	-0.194278046298149
2.55400000000000	-0.194331760817014
3.20100000000000	-0.194807019108208
3.84800000000000	-0.194488592749524
4.49500000000000	-0.194423073620396
5.14300000000000	-0.194434868931323
5.78900000000000	-0.195073308247897
6.43600000000000	-0.194374206856371
7.08400000000000	-0.194293888531853
7.73100000000000	-0.194435954779623
8.37800000000000	-0.194756010870754
9.02600000000000	-0.194709546006393
9.67300000000000	-0.194638669906984
10.3200000000000	-0.194698277397531
10.9670000000000	-0.194421449201677
11.6150000000000	-0.194464395862641
12.2610000000000	-0.194113943669660
12.9080000000000	-0.193978832934588
13.5560000000000	-0.194903376877110
14.2020000000000	-0.194545261343287
14.8500000000000	-0.194424407414273
15.4970000000000	-0.194423875416178
16.1430000000000	-0.194224901291279
16.7910000000000	-0.194518139190648
17.4380000000000	-0.194128465370847
18.0860000000000	-0.194380370650813
18.7320000000000	-0.193864414295536
19.3790000000000	-0.194017008606788
20.0270000000000	-0.194156400557341
20.6730000000000	-0.193518085153351
21.3210000000000	-0.194100275802918
21.9680000000000	-0.193547366963112
22.6140000000000	-0.193450920349537
23.2620000000000	-0.193953896876751
23.9090000000000	-0.194091976595472
24.5570000000000	-0.193824666716806
25.2030000000000	-0.194174451569422
25.8510000000000	-0.194187060095111
26.4990000000000	-0.194280241777268
27.1450000000000	-0.194136311580991
27.7930000000000	-0.193985872192986
28.4400000000000	-0.194196201345697
29.0860000000000	-0.194481170373129
29.7340000000000	-0.193906648623333
30.3810000000000	-0.193737128585753
31.0280000000000	-0.194634223827301
31.6750000000000	-0.195387664140539
32.3220000000000	-0.195525587731281
32.9690000000000	-0.195242507375042
33.6160000000000	-0.195449943421522
34.2640000000000	-0.195046584280642
34.9100000000000	-0.195296744359716
35.5570000000000	-0.195223492606818
36.2050000000000	-0.194913747308092
36.8520000000000	-0.195277430691666
37.4990000000000	-0.195329232495904
38.1460000000000	-0.195507678669257
38.7940000000000	-0.195370018653541
39.4400000000000	-0.195273716611015
40.0870000000000	-0.195483832174424
40.7350000000000	-0.195442768543352
41.3810000000000	-0.195670853022975
42.0290000000000	-0.195630064131295
42.6760000000000	-0.195205318563688
43.3230000000000	-0.195228678437777
43.9710000000000	-0.195429656828248
44.6180000000000	-0.195083486144528
45.2660000000000	-0.195488688041474
45.9120000000000	-0.195416009517820
46.5590000000000	-0.195975085742389
47.2070000000000	-0.195530313373354
47.8530000000000	-0.195591788398857
48.5010000000000	-0.195562266887577
49.1480000000000	-0.195749266638728
49.7940000000000	-0.195936261360601
50.4420000000000	-0.195834327143388
51.0890000000000	-0.195913199523848
51.7360000000000	-0.195901680074228
52.3830000000000	-0.195632908459626
53.0300000000000	-0.195790928563207
53.6780000000000	-0.195459863085312
54.3240000000000	-0.195318222027452
54.9710000000000	-0.195321725292379
55.6190000000000	-0.195437368730229
56.2650000000000	-0.195571022850865
56.9130000000000	-0.195333286564708
57.5600000000000	-0.195894548254555
58.2060000000000	-0.195205871210626
58.8540000000000	-0.195032216879224
59.5010000000000	-0.195124024597981
60.1490000000000	-0.195316705094223
60.7950000000000	-0.195134792305365
61.4430000000000	-0.194791742821284
62.0910000000000	-0.194853748963261
62.7370000000000	-0.194974314581611
63.3850000000000	-0.194727338375230
64.0320000000000	-0.195266600246821
64.6780000000000	-0.195224507485219
65.3260000000000	-0.194753162974356
65.9730000000000	-0.194648205499500
66.6200000000000	-0.194751318839757
67.2670000000000	-0.194793753759119
67.9140000000000	-0.195308300201798
68.5620000000000	-0.194829739933975
69.2110000000000	-0.194964199086684
69.8570000000000	-0.195172249750596
70.5030000000000	-0.194929117981318
71.1490000000000	-0.195366354138072
71.7970000000000	-0.195395866800512
72.4450000000000	-0.194961899867519
73.0910000000000	-0.194991736387025
73.7380000000000	-0.195019402290208
74.3850000000000	-0.195551565129340
75.0330000000000	-0.195425456789161
75.6790000000000	-0.195981608477498
76.3270000000000	-0.195798141223934
76.9740000000000	-0.195640424782224
77.6240000000000	-0.195836739762710
78.2690000000000	-0.196127001662767
78.9170000000000	-0.196095354839125
79.5650000000000	-0.196229166970538
80.2110000000000	-0.194801568913386
80.8580000000000	-0.196215019778759
81.5050000000000	-0.196368147150959
82.1520000000000	-0.196494178793089
82.8130000000000	-0.196393878968004
83.4460000000000	-0.195772038297984
84.0920000000000	-0.195370182557853
84.7400000000000	-0.195925779088192
85.3860000000000	-0.196097738237657
86.0340000000000	-0.196229674655241
86.6810000000000	-0.195889100252983
87.3270000000000	-0.195865810106238
87.9750000000000	-0.195514650299092
88.6220000000000	-0.195434179709847
89.2700000000000	-0.195430155319495
89.9170000000000	-0.195276420952472
90.5630000000000	-0.195584232074322
91.2110000000000	-0.195137452753977
91.8570000000000	-0.194939147566588
92.5050000000000	-0.194956864845072
93.1520000000000	-0.194879849184904
93.7990000000000	-0.194600128052797
94.4460000000000	-0.194804195705125
95.0930000000000	-0.194494652337312
95.7410000000000	-0.195210866999162
96.3880000000000	-0.194598861673850
97.0370000000000	-0.194779797156184
97.6980000000000	-0.194604454503483
98.3300000000000	-0.194428405607386
98.9780000000000	-0.194487485085424
99.6250000000000	-0.194618543662735
100.271000000000	-0.194741557393064
100.918000000000	-0.194769772436514
101.565000000000	-0.194790470175921
102.212000000000	-0.194619745059240
102.859000000000	-0.194929040231579
103.507000000000	-0.194940318134991
104.154000000000	-0.195012549705121
104.800000000000	-0.195081310886844
105.448000000000	-0.195241806080801
106.094000000000	-0.195189256127220
106.742000000000	-0.194730526756314
107.389000000000	-0.195979934558059
108.036000000000	-0.195526616042586
108.684000000000	-0.194997956729343
109.330000000000	-0.196126717189331
109.977000000000	-0.195814554118644
110.624000000000	-0.196346119436349
111.271000000000	-0.194815826389627
111.919000000000	-0.196097845542805
112.565000000000	-0.196233319915074
113.212000000000	-0.196048312291701
113.861000000000	-0.195096936062100
114.508000000000	-0.196200915593245
115.154000000000	-0.196411989000193
115.802000000000	-0.196711708030495
116.449000000000	-0.196290029370437
117.097000000000	-0.196486029485594
117.743000000000	-0.196117933688428
118.390000000000	-0.196515602825708
119.038000000000	-0.195715109488983
119.684000000000	-0.195672777038951
120.332000000000	-0.195913936151682
120.979000000000	-0.196293169545216
121.625000000000	-0.196261582916348
122.273000000000	-0.196097745219333
122.920000000000	-0.196062912993671
123.567000000000	-0.195907655364929
124.214000000000	-0.196399504248170
124.861000000000	-0.196056571808631
125.508000000000	-0.196395278409326
126.155000000000	-0.196182141424840
126.803000000000	-0.196606308599069
127.449000000000	-0.195933597119064
128.096000000000	-0.196180898285157
128.744000000000	-0.196419816591435
129.391000000000	-0.196054095088769
130.038000000000	-0.196287697951954
130.685000000000	-0.196520721146720
131.333000000000	-0.196549148869913
131.980000000000	-0.196108378804833
132.627000000000	-0.196437153248920
133.275000000000	-0.195762428874397
133.921000000000	-0.196713607589693
134.568000000000	-0.196522242210970
135.216000000000	-0.196484721141046
135.862000000000	-0.195916823574742
136.510000000000	-0.197138236035693
137.157000000000	-0.196340849969984
137.803000000000	-0.196818349324191
138.451000000000	-0.197026330965988
139.098000000000	-0.196759430603083
139.745000000000	-0.196879540694762
140.392000000000	-0.196709646104393
141.039000000000	-0.197026473465386
141.687000000000	-0.197045513135543
142.333000000000	-0.197472383365987
142.980000000000	-0.197051235839614
143.628000000000	-0.197165401245293
144.274000000000	-0.197190915544575
144.922000000000	-0.196935821032905
145.569000000000	-0.197556656442238
146.216000000000	-0.197315859322443
146.863000000000	-0.197156475778838
147.510000000000	-0.197522213147544
148.157000000000	-0.197131363155972
148.805000000000	-0.197422881010008
149.453000000000	-0.197535674542319
150.100000000000	-0.197639909667157
150.746000000000	-0.197044403502977
151.394000000000	-0.197088366355520
152.041000000000	-0.197201213443058
152.687000000000	-0.197123033461364
153.335000000000	-0.197125193280813
153.982000000000	-0.197297249476305
154.630000000000	-0.196271511140500
155.276000000000	-0.197120755555848
155.923000000000	-0.196996187958296
156.570000000000	-0.196771903528712
157.217000000000	-0.197169910065362
157.865000000000	-0.196600943418417
158.511000000000	-0.196867439865257
159.158000000000	-0.197148058524592
159.806000000000	-0.196627066922576
160.453000000000	-0.196024888969921
161.100000000000	-0.196997023001810
161.747000000000	-0.197009659191317
162.394000000000	-0.196842467872305
163.041000000000	-0.196649788906043
163.688000000000	-0.196352784643832
164.335000000000	-0.196482591335485
164.982000000000	-0.196197346613699
165.629000000000	-0.197020359421698
166.278000000000	-0.196703294948293
166.924000000000	-0.195855503212868
167.571000000000	-0.196656760962051
168.219000000000	-0.196254092150748
168.866000000000	-0.196204258929414
169.513000000000	-0.196176413314046
170.160000000000	-0.196468718164153
170.807000000000	-0.196850475668649
171.454000000000	-0.196540653071419
172.101000000000	-0.196620850904899
172.749000000000	-0.196547151470223
173.396000000000	-0.196920309621757
174.042000000000	-0.196631168786105
174.690000000000	-0.196948537564795
175.337000000000	-0.197089807658611
175.983000000000	-0.197303692991995
176.631000000000	-0.197586338148353
177.278000000000	-0.197433158086697
177.925000000000	-0.197178679730714
178.572000000000	-0.197692808300065
179.219000000000	-0.198229482023153
179.867000000000	-0.197422332255512
180.513000000000	-0.197825248434777
181.160000000000	-0.197618261479425
181.808000000000	-0.198188947328376
182.454000000000	-0.198227033044072
183.102000000000	-0.197580341147445
183.750000000000	-0.198189330741692
184.396000000000	-0.197934227320498
185.044000000000	-0.197523402283456
185.691000000000	-0.197784329696819
186.339000000000	-0.197619635853209
186.985000000000	-0.196642199542088
187.632000000000	-0.197052313705651
188.280000000000	-0.198057103213410
188.926000000000	-0.198147940162733
189.574000000000	-0.196970699163975
190.221000000000	-0.197552152437755
190.867000000000	-0.197179297512438
191.515000000000	-0.197100276355280
192.162000000000	-0.197413802464622
192.809000000000	-0.196971476289704
193.456000000000	-0.197453547666100
194.103000000000	-0.196793347192657
194.750000000000	-0.197113114059509
195.397000000000	-0.195845334930684
196.045000000000	-0.197228675516791
196.691000000000	-0.196907183421930
197.338000000000	-0.197202271426876
197.986000000000	-0.196739209941708
198.633000000000	-0.197281924559170
199.280000000000	-0.196850273994719
199.927000000000	-0.197103574605823
200.574000000000	-0.196786317058014
201.222000000000	-0.197427845606964
201.869000000000	-0.197773162776527
202.517000000000	-0.197600971481973
203.163000000000	-0.198550501381818
203.819000000000	-0.198491998906706
204.458000000000	-0.199102625993928
205.105000000000	-0.199148157421085
205.752000000000	-0.199321820235850
206.399000000000	-0.199023053188165
207.046000000000	-0.199072333564937
207.693000000000	-0.199193843161596
208.340000000000	-0.199350114108474
208.988000000000	-0.199562505721858
209.634000000000	-0.199035621785392
210.281000000000	-0.199976287796308
210.929000000000	-0.199220834516526
211.575000000000	-0.198749738485909
212.223000000000	-0.199369131788556
212.870000000000	-0.198898604529830
213.516000000000	-0.199341710882728
214.164000000000	-0.199240896803382
214.811000000000	-0.199316652091354
215.458000000000	-0.198274940090958
216.105000000000	-0.199164550178774
216.752000000000	-0.199378067817144
217.400000000000	-0.199386658795681
218.046000000000	-0.199330832920687
218.694000000000	-0.199048368768650
219.342000000000	-0.199104851920491
219.988000000000	-0.198617388357491
220.636000000000	-0.198266230491844
221.283000000000	-0.198970441084510
221.929000000000	-0.198974265195894
222.577000000000	-0.198951287774338
223.224000000000	-0.199010206913155
223.871000000000	-0.198726623677165
224.518000000000	-0.199088442462093
225.165000000000	-0.198870169484400
225.831000000000	-0.199332897418186
226.459000000000	-0.199829469819048
227.107000000000	-0.199398950648462
227.754000000000	-0.199997730580670
228.400000000000	-0.199551536325455
229.048000000000	-0.199645170718912
229.695000000000	-0.199873314708100
230.342000000000	-0.199892622720463
230.989000000000	-0.200231385691404
231.636000000000	-0.200602390047887
232.283000000000	-0.200562632750156
232.930000000000	-0.200349162882276
233.578000000000	-0.200851025114152
234.224000000000	-0.200517112148352
234.871000000000	-0.201386971762363
235.519000000000	-0.200927339220586
236.166000000000	-0.200960523504689
236.814000000000	-0.200845686215159
237.461000000000	-0.200665666227352
238.108000000000	-0.200633126954845
238.755000000000	-0.200800446425300
239.402000000000	-0.200838978127562
240.049000000000	-0.200824611212913
240.696000000000	-0.200592483157108
241.343000000000	-0.200353897698906
241.991000000000	-0.200359013534752
242.638000000000	-0.200526637941068
243.284000000000	-0.200451093197660
243.932000000000	-0.200180115435493
244.579000000000	-0.199180864489914
245.225000000000	-0.200070393895575
245.873000000000	-0.199649856880910
246.520000000000	-0.199965965068885
247.167000000000	-0.199517601832191
247.819000000000	-0.199520492410724
248.461000000000	-0.199008673928533
249.109000000000	-0.199172178405270
249.755000000000	-0.198750849675615
250.403000000000	-0.198372967872283
251.050000000000	-0.198025252325692
251.696000000000	-0.198313955165471
252.344000000000	-0.197849979937886
252.991000000000	-0.198180735518382
253.639000000000	-0.197739208720597
254.286000000000	-0.198020725985941
254.933000000000	-0.197779509276185
255.580000000000	-0.198023263425353
256.227000000000	-0.197955313176969
256.874000000000	-0.197713548644616
257.521000000000	-0.198085843703821
258.168000000000	-0.197845979378771
258.816000000000	-0.198073901269441
259.463000000000	-0.197755833176900
260.109000000000	-0.198157590300883
260.757000000000	-0.198437921512220
261.404000000000	-0.199306027537793
262.051000000000	-0.198712122821751
262.698000000000	-0.198896830957711
263.345000000000	-0.198944792231277
263.992000000000	-0.198705897123832
264.639000000000	-0.199238144038250
265.287000000000	-0.199446556571042
265.933000000000	-0.199746967345089
266.580000000000	-0.200016005170876
267.228000000000	-0.200164947722348
267.874000000000	-0.200160492867414
268.522000000000	-0.199837588020502
269.169000000000	-0.200357594206466
269.818000000000	-0.200460776281952
270.463000000000	-0.200806386326412
271.111000000000	-0.200749522905834
271.759000000000	-0.201206097177714
272.405000000000	-0.200877631627599
273.052000000000	-0.200936739190477
273.700000000000	-0.200840343021112
274.346000000000	-0.200269645779160
274.993000000000	-0.201239044062211
275.641000000000	-0.201105010467549
276.288000000000	-0.201278151326103
276.935000000000	-0.201248575310932
277.582000000000	-0.201287102480492
278.228000000000	-0.200966673746921
278.876000000000	-0.200741772787213
279.523000000000	-0.201355944673477
280.171000000000	-0.200904326070233
280.817000000000	-0.200329650613279
281.464000000000	-0.200480185257460
282.112000000000	-0.201011657894243
282.758000000000	-0.200692495466798
283.405000000000	-0.200526360566369
284.053000000000	-0.200519727883103
284.699000000000	-0.200310829600524
285.347000000000	-0.200152641032447
285.994000000000	-0.200120100060925
286.640000000000	-0.199968883941616
287.288000000000	-0.200074798309469
287.935000000000	-0.199794413722475
288.583000000000	-0.199602999984207
289.230000000000	-0.199637569551513
289.877000000000	-0.199237518116992
290.525000000000	-0.199469473223830
291.171000000000	-0.199574941304082
291.819000000000	-0.199499572958921
292.466000000000	-0.199254103421683
293.112000000000	-0.199335784314208
293.760000000000	-0.199892879829607
294.407000000000	-0.200190494526648
295.054000000000	-0.199422375833847
295.701000000000	-0.199671434977210
296.348000000000	-0.199520679119528
296.995000000000	-0.199781484120873
297.642000000000	-0.199891717382494
298.289000000000	-0.200365205124138
298.937000000000	-0.200168535341536
299.583000000000	-0.200464771967975
300.231000000000	-0.200624090186666
300.878000000000	-0.200329132321847
301.524000000000	-0.200532072274168
302.172000000000	-0.200530254161742
302.819000000000	-0.200694129540504
303.465000000000	-0.200382908726606
304.113000000000	-0.201925432914136
304.760000000000	-0.202039215322619
305.407000000000	-0.201473056786589
306.055000000000	-0.202271530309929
306.702000000000	-0.201765812819210
307.350000000000	-0.201911353222117
307.996000000000	-0.202054786727844
308.644000000000	-0.201975835287859
309.291000000000	-0.202073600435912
309.937000000000	-0.202033931485141
310.585000000000	-0.201963520710423
311.232000000000	-0.202174714818688
311.879000000000	-0.201944456791594
312.526000000000	-0.201749663532749
313.173000000000	-0.201845845679265
313.821000000000	-0.201909165670348
314.467000000000	-0.201670338345592
315.115000000000	-0.201898644452737
315.762000000000	-0.201767383717714
316.408000000000	-0.201502896057897
317.056000000000	-0.201523779512079
317.703000000000	-0.201253075244324
318.350000000000	-0.201208552166140
318.997000000000	-0.201366200298329
319.644000000000	-0.201216455987021
320.291000000000	-0.201111033882752
320.938000000000	-0.200821539340871
321.585000000000	-0.200919665141346
322.233000000000	-0.200459881544562
322.879000000000	-0.200686051598460
323.528000000000	-0.200915853107417
324.175000000000	-0.200452349750021
324.821000000000	-0.200346352222521
325.469000000000	-0.199701594405842
326.116000000000	-0.200437358998194
326.762000000000	-0.200477014763945
327.410000000000	-0.200883745813910
328.057000000000	-0.200160703004673
328.704000000000	-0.200253804069802
329.351000000000	-0.199991916636868
329.998000000000	-0.199391935482822
330.646000000000	-0.199939657569145
331.292000000000	-0.200708972093115
331.939000000000	-0.200178836962799
332.587000000000	-0.200278062533919
333.233000000000	-0.200498388904348
333.881000000000	-0.200386205365940
334.528000000000	-0.200441609740793
335.174000000000	-0.200813133758785
335.822000000000	-0.200856474844864
336.469000000000	-0.201079615536729
337.117000000000	-0.200761774446748
337.763000000000	-0.201458221045909
338.410000000000	-0.201018696882866
339.058000000000	-0.201125069009767
339.704000000000	-0.201358867103203
340.351000000000	-0.201431053057380
341	-0.201075083512017
341.646000000000	-0.200983568134142
342.294000000000	-0.201216814068058
342.941000000000	-0.201302362089363
343.587000000000	-0.201100286809540
344.235000000000	-0.201631243541948
344.882000000000	-0.200817537522859
345.530000000000	-0.201006205993105
346.176000000000	-0.200871141122752
346.823000000000	-0.200838366538948
347.471000000000	-0.201155511320562
348.118000000000	-0.200961137741632
348.764000000000	-0.200861868199878
349.412000000000	-0.201073502746922
350.058000000000	-0.200719905786876
350.705000000000	-0.200668691609904
351.353000000000	-0.200770554583683
352	-0.200694226902069
352.646000000000	-0.200441546589367
353.294000000000	-0.200187433574020
353.941000000000	-0.200478578818760
354.588000000000	-0.200409717039216
355.235000000000	-0.199394093832058
355.882000000000	-0.200475368746257
356.529000000000	-0.200191348662540
357.176000000000	-0.200582971392692
357.824000000000	-0.199970425928690
358.472000000000	-0.199742690796037
359.118000000000	-0.199916865639616
359.766000000000	-0.199997939533338
360.412000000000	-0.199823999515311
361.060000000000	-0.199387091849799
361.707000000000	-0.199313891742335
362.354000000000	-0.199676911066174
363.001000000000	-0.199627796437367
363.648000000000	-0.199923887072565
364.295000000000	-0.199370423378515
364.942000000000	-0.199480709353700
365.589000000000	-0.199452182159697
366.237000000000	-0.199639992528770
366.883000000000	-0.199631013756821
367.530000000000	-0.200155941535606
368.178000000000	-0.199593466558531
368.825000000000	-0.200310596154916
369.472000000000	-0.199653552115582
370.119000000000	-0.199739213998378
370.766000000000	-0.199445133782404
371.413000000000	-0.199479995211223
372.060000000000	-0.199875053242094
372.707000000000	-0.199692519481888
373.354000000000	-0.200062381957124
374.001000000000	-0.199837096371498
374.649000000000	-0.200085000144155
375.296000000000	-0.199202880916230
375.943000000000	-0.200148540229053
376.591000000000	-0.199528832535643
377.238000000000	-0.200139081088357
377.885000000000	-0.199461889656472
378.532000000000	-0.199878077236877
379.179000000000	-0.199709450582670
379.826000000000	-0.199510045303613
380.473000000000	-0.200552211770414
381.120000000000	-0.200671482068708
381.767000000000	-0.200026661233268
382.414000000000	-0.200380391399150
383.062000000000	-0.199670418306846
383.708000000000	-0.199768404990987
384.355000000000	-0.199636936653033
385.003000000000	-0.199889962659127
385.650000000000	-0.199148968794976
386.296000000000	-0.200040159255679
386.944000000000	-0.200396803955835
387.591000000000	-0.200447143116063
388.238000000000	-0.199824667963616
388.885000000000	-0.200176318524259
389.532000000000	-0.200061468895023
390.180000000000	-0.199620105278000
390.827000000000	-0.199756580382086
391.473000000000	-0.199808305813020
392.120000000000	-0.199661066218898
392.767000000000	-0.199690043851986
393.416000000000	-0.199916035522344
394.063000000000	-0.200367621987969
394.709000000000	-0.199543230711787
395.357000000000	-0.199831839993691
396.004000000000	-0.199742630603797
396.651000000000	-0.199328997183371
397.298000000000	-0.200094137128798
397.945000000000	-0.199896401900403
398.593000000000	-0.199688451435195
399.239000000000	-0.199846066477225
399.887000000000	-0.200349775235662
400.534000000000	-0.200307645409076
401.180000000000	-0.200319259997038
401.828000000000	-0.200117261752882
402.475000000000	-0.200162002377177
403.122000000000	-0.200242558907221
403.769000000000	-0.200246668094392
404.416000000000	-0.200133967068943
405.063000000000	-0.199941586981796
405.710000000000	-0.200142186932215
406.357000000000	-0.200262838996734
407.004000000000	-0.200052835561779
407.652000000000	-0.199590881255248
408.299000000000	-0.200785285268160
408.946000000000	-0.200804355510469
409.592000000000	-0.200483834693067
410.240000000000	-0.201205782132908
410.887000000000	-0.200301745381441
411.535000000000	-0.200583502864127
412.182000000000	-0.200380503437738
412.829000000000	-0.200227990531034
413.476000000000	-0.200483064151484
414.123000000000	-0.200387224257939
414.770000000000	-0.200369153036457
415.418000000000	-0.200441391990309
416.064000000000	-0.201198132053578
416.712000000000	-0.200916138580912
417.358000000000	-0.200571598857186
418.005000000000	-0.200136325885597
418.653000000000	-0.200845652774647
419.300000000000	-0.200446821721429
419.947000000000	-0.201137565387088
420.594000000000	-0.200826461095534
421.241000000000	-0.200889881586828
421.888000000000	-0.201173133907388
422.535000000000	-0.200962753145675
423.182000000000	-0.201125265515417
423.829000000000	-0.201168906836271
424.476000000000	-0.201454766748513
425.124000000000	-0.201437225030766
425.771000000000	-0.201018283418060
426.417000000000	-0.201110832625317
427.065000000000	-0.201071116410734
427.712000000000	-0.200624530160485
428.360000000000	-0.201369367008045
429.007000000000	-0.201469612073844
429.653000000000	-0.201337288198661
430.301000000000	-0.201006179221619
430.948000000000	-0.201159873771554
431.596000000000	-0.201404057230435
432.242000000000	-0.201332083263165
432.889000000000	-0.201483601946679
433.537000000000	-0.201238534211816
434.183000000000	-0.201551638329746
434.831000000000	-0.201309521956451
435.478000000000	-0.201329124750083
436.124000000000	-0.201459839010440
436.772000000000	-0.201065994048565
437.419000000000	-0.201563368168070
438.065000000000	-0.201444675008041
438.713000000000	-0.201398029173156
439.360000000000	-0.201712139890454
440.007000000000	-0.201449517218413
440.654000000000	-0.201447222648278
441.301000000000	-0.201181339438736
441.949000000000	-0.199993383774126
442.595000000000	-0.201091812651762
443.243000000000	-0.201141313481046
443.890000000000	-0.201356684894300
444.536000000000	-0.200919844756137
445.184000000000	-0.200699250981066
445.832000000000	-0.200971844563265
446.478000000000	-0.200742755565090
447.126000000000	-0.200687535329016
447.773000000000	-0.200742419513353
448.420000000000	-0.200319775441006
449.067000000000	-0.200931524893970
449.714000000000	-0.200934841558618
450.362000000000	-0.200842762897505
451.009000000000	-0.200461309546514
451.655000000000	-0.200356412665150
452.303000000000	-0.200662750361764
452.949000000000	-0.200853650758859
453.597000000000	-0.200431824829772
454.244000000000	-0.201355475792419
454.890000000000	-0.201058881010495
455.538000000000	-0.200977765239983
456.185000000000	-0.201164856411144
456.832000000000	-0.200808349888881
457.479000000000	-0.201357907630271
458.126000000000	-0.201094146330544
458.774000000000	-0.201370929575198
459.420000000000	-0.201599370678184
460.068000000000	-0.200646176967935
460.715000000000	-0.201372071032563
461.361000000000	-0.200597795029659
462.009000000000	-0.201201376318990
462.656000000000	-0.201483232710854
463.302000000000	-0.201379759779111
463.951000000000	-0.201545653840507
464.598000000000	-0.200639471646410
465.245000000000	-0.201689793534161
465.892000000000	-0.201630904399107
466.539000000000	-0.201721793540157
467.186000000000	-0.201587079986427
467.833000000000	-0.201824804352910
468.481000000000	-0.201866807884057
469.127000000000	-0.201932611998737
469.774000000000	-0.201155191252021
470.422000000000	-0.201474955703365
471.069000000000	-0.201840309766891
471.716000000000	-0.200537574921981
472.363000000000	-0.201732957816533
473.010000000000	-0.201632155363824
473.658000000000	-0.201712344668697
474.304000000000	-0.201833684846747
474.951000000000	-0.201922425814015
475.598000000000	-0.201298304146611
476.245000000000	-0.201455712139895
476.893000000000	-0.201088586790121
477.540000000000	-0.201146932820847
478.186000000000	-0.201274204485069
478.834000000000	-0.201360827289758
479.481000000000	-0.201147286870481
480.128000000000	-0.200901652617857
480.775000000000	-0.200840859747767
481.423000000000	-0.200836146975156
482.071000000000	-0.201382204338394
482.717000000000	-0.200821423597703
483.364000000000	-0.200693563744731
484.012000000000	-0.201153949540474
484.658000000000	-0.201103075373467
485.305000000000	-0.201095715988503
485.953000000000	-0.201032774346851
486.600000000000	-0.200915088521351
487.247000000000	-0.200963293917489
487.894000000000	-0.201178706754506
488.540000000000	-0.201236539605418
489.188000000000	-0.201384322425522
489.835000000000	-0.201200435298113
490.483000000000	-0.200326593574128
491.129000000000	-0.201875951412257
491.776000000000	-0.201539415637628
492.423000000000	-0.201615633046101
493.070000000000	-0.201279294396682
493.717000000000	-0.201966659162568
494.365000000000	-0.205065855393010
495.011000000000	-0.197522241437023
495.659000000000	-0.179194964415843
496.306000000000	-0.160067943353460
496.952000000000	-0.114686624441380
497.600000000000	-0.0857264890132910
498.247000000000	-0.0603519224116973
498.895000000000	-0.0407913730026863
499.542000000000	-0.0266665064600673
500.190000000000	-0.0168955616281376
500.837000000000	-0.0111066200917086
501.483000000000	-0.00768551256534935
502.131000000000	-0.00711208737857521
502.777000000000	-0.00844755997692831
503.424000000000	-0.0111446485485051
504.072000000000	-0.0155423681009402
504.719000000000	-0.0201853801937537
505.366000000000	-0.0255628922272178
506.013000000000	-0.0316431171873160
506.660000000000	-0.0367623228551209
507.307000000000	-0.0254075510664994
507.954000000000	-0.00786772088513158
508.602000000000	0.0168703816282782
509.249000000000	0.0453391764723835
509.895000000000	0.0742306335114972
510.543000000000	0.0970351464480492
511.190000000000	0.111482067216536
511.837000000000	0.120263295661864
512.484000000000	0.123824937479576
513.131000000000	0.124243159244690
513.779000000000	0.121145977362366
514.425000000000	0.115159568654815
515.073000000000	0.118964014561723
515.719000000000	0.136809287411185
516.368000000000	0.152636670038582
517.015000000000	0.164732444746416
517.662000000000	0.174231868621903
518.309000000000	0.181196555314191
518.956000000000	0.183055100251032
519.604000000000	0.180909245365098
520.250000000000	0.173781590551589
520.897000000000	0.167564393079267
521.545000000000	0.157008696896269
522.192000000000	0.146847099886079
522.839000000000	0.159483449157547
523.486000000000	0.176257090146543
524.133000000000	0.188891454626855
524.780000000000	0.197576107830448
525.427000000000	0.201229483380380
526.075000000000	0.199543517379192
526.721000000000	0.194487201207289
527.368000000000	0.186732961248543
528.016000000000	0.176975456121885
528.662000000000	0.164456235560570
529.310000000000	0.151888036824400
529.957000000000	0.137525294724760
530.604000000000	0.122386752370239
531.251000000000	0.106916475078485
531.898000000000	0.0906907289675241
532.546000000000	0.0740471142985052
533.192000000000	0.0576261225587781
533.841000000000	0.0438608375992921
534.488000000000	0.0304620874784670
535.134000000000	0.0188035057521729
535.782000000000	0.00786340196602985
536.429000000000	-0.00121977110943708
537.076000000000	-0.0100167629930619
537.723000000000	-0.0188675387381671
538.370000000000	-0.0274771510394303
539.018000000000	-0.0355811965604049
539.664000000000	-0.0429821753308328
540.312000000000	-0.0507801959548895
540.958000000000	-0.0581232480652446
541.605000000000	-0.0634298176828760
542.253000000000	-0.0697720784671371
542.900000000000	-0.0751062151223032
543.547000000000	-0.0796578644604112
544.194000000000	-0.0841425045386950
544.842000000000	-0.0880777889103055
545.488000000000	-0.0923245170607876
546.135000000000	-0.0947015084922093
546.783000000000	-0.0975972030955383
547.429000000000	-0.0999845609694600
548.077000000000	-0.102092938404704
548.724000000000	-0.104686999037066
549.370000000000	-0.106337784922260
550.018000000000	-0.108883994901197
550.665000000000	-0.109168740310576
551.314000000000	-0.110132163669627
551.960000000000	-0.110917160360540
552.608000000000	-0.111990197189589
553.255000000000	-0.112648613915246
553.901000000000	-0.112830623085613
554.549000000000	-0.113551262986319
555.196000000000	-0.112992663764118
555.843000000000	-0.113471995101712
556.490000000000	-0.113412897360411
557.138000000000	-0.113196626181251
557.785000000000	-0.112642169929450
558.431000000000	-0.111895527125427
559.079000000000	-0.110995003674149
559.725000000000	-0.110603992840024
560.373000000000	-0.109584879778135
561.020000000000	-0.108594290281475
561.667000000000	-0.107459183641063
562.314000000000	-0.106807044585919
562.962000000000	-0.105826969502106
563.608000000000	-0.103954183397344
564.255000000000	-0.103314123294390
564.903000000000	-0.102376723014699
565.550000000000	-0.100902990813359
566.197000000000	-0.0990598059336666
566.844000000000	-0.0979084972187702
567.491000000000	-0.0965166754897759
568.138000000000	-0.0949082470914126
568.786000000000	-0.0931536140060858
569.434000000000	-0.0916990424204289
570.080000000000	-0.0910456613466163
570.728000000000	-0.0883953022897980
571.375000000000	-0.0862447005975856
572.021000000000	-0.0860060770633406
572.669000000000	-0.0825672365346975
573.316000000000	-0.0809585160307585
573.964000000000	-0.0797525987446268
574.610000000000	-0.0778516143853514
575.258000000000	-0.0760406040895444
575.905000000000	-0.0738583568083660
576.551000000000	-0.0735256847684173
577.199000000000	-0.0709885764087203
577.846000000000	-0.0682765126475804
578.493000000000	-0.0667121493760774
579.140000000000	-0.0645609812694473
579.787000000000	-0.0627651812321190
580.434000000000	-0.0608933321125237
581.081000000000	-0.0582039519431517
581.729000000000	-0.0563916637458924
582.376000000000	-0.0543092179469915
583.023000000000	-0.0518686143310028
583.670000000000	-0.0496837650078612
584.317000000000	-0.0475281117306460
584.964000000000	-0.0452016056365321
585.611000000000	-0.0429087658164705
586.260000000000	-0.0406300598091135
586.906000000000	-0.0382711318826430
587.553000000000	-0.0357318566276508
588.201000000000	-0.0330437723166936
588.847000000000	-0.0309694454304428
589.495000000000	-0.0283578419180032
590.142000000000	-0.0256588317101263
590.789000000000	-0.0233323537331814
591.436000000000	-0.0208455160789219
592.083000000000	-0.0184106562830524
592.730000000000	-0.0156033001605083
593.377000000000	-0.0132283769756488
594.025000000000	-0.0105790866824646
594.671000000000	-0.00785949511060349
595.318000000000	-0.00569912223153974
595.966000000000	-0.00298607497999527
596.612000000000	-0.000685089949433663
597.259000000000	0.00134477010802102
597.907000000000	0.00416997261417243
598.554000000000	0.00651958845105399
599.201000000000	0.00935907497130844
599.848000000000	0.0116793509025154
600.495000000000	0.0138564434948645
601.142000000000	0.0162797745353444
601.789000000000	0.0190952135486572
602.437000000000	0.0216702497027661
603.083000000000	0.0241980461824894
603.732000000000	0.0272498932951149
604.379000000000	0.0295282889674228
605.025000000000	0.0315097220578554
605.673000000000	0.0346576492121925
606.320000000000	0.0378086544754047
606.966000000000	0.0412507835082746
607.614000000000	0.0434960213106916
608.261000000000	0.0455046212678110
608.909000000000	0.0487874318177964
609.555000000000	0.0513112082544579
610.202000000000	0.0547923410465193
610.850000000000	0.0579584686062451
611.497000000000	0.0601747858011808
612.144000000000	0.0629090123312754
612.791000000000	0.0662238101085386
613.438000000000	0.0693585371586033
614.085000000000	0.0723375906548986
614.732000000000	0.0756526800062092
615.379000000000	0.0785260609892305
616.026000000000	0.0821460941812889
616.674000000000	0.0851793576298115
617.321000000000	0.0877422910875853
617.967000000000	0.0905178225902781
618.615000000000	0.0939608192367504
619.262000000000	0.0970242733112058
619.909000000000	0.100025352813731
620.556000000000	0.102750512884026
621.204000000000	0.105848497111910
621.851000000000	0.108909091252471
622.498000000000	0.111869126985944
623.146000000000	0.114953773562397
623.792000000000	0.117560320958635
624.440000000000	0.120381419364762
625.087000000000	0.122758707812056
625.734000000000	0.126338596405428
626.381000000000	0.128835184229257
627.028000000000	0.132163818894684
627.676000000000	0.134858847779440
628.322000000000	0.137548278906063
628.969000000000	0.140023328095630
629.617000000000	0.142568426371841
630.263000000000	0.145223341785858
630.911000000000	0.147924239292578
631.558000000000	0.150719267721185
632.206000000000	0.153724717305787
632.852000000000	0.156121269001162
633.499000000000	0.159148606039742
634.147000000000	0.160418456619003
634.793000000000	0.164447842174590
635.441000000000	0.167104872846786
636.088000000000	0.169452845463847
636.735000000000	0.172729615459797
637.382000000000	0.175089301862584
638.029000000000	0.178302758651410
638.677000000000	0.180308075139481
639.324000000000	0.183751003134095
639.972000000000	0.186111782376714
640.618000000000	0.189042383737496
641.265000000000	0.191866246388163
641.913000000000	0.194500979437022
642.560000000000	0.197853644336697
643.207000000000	0.200690828909723
643.854000000000	0.203011280550603
644.502000000000	0.205610035228541
645.148000000000	0.207935813881314
645.795000000000	0.211120256502456
646.443000000000	0.213800789766653
647.089000000000	0.216513509568830
647.737000000000	0.219418814308893
648.384000000000	0.221840982724584
649.030000000000	0.224518210142700
649.678000000000	0.227754947142556
650.325000000000	0.230247210247784
650.972000000000	0.233001401165314
651.619000000000	0.235677058132826
652.266000000000	0.238578578158769
652.914000000000	0.241008299344294
653.560000000000	0.243436793879348
654.208000000000	0.245930277857677
654.855000000000	0.248196952716566
655.501000000000	0.251358858659440
656.150000000000	0.253899070581026
656.797000000000	0.256154484213650
657.443000000000	0.258715615088728
658.091000000000	0.261409608903713
658.738000000000	0.263959222825206
659.386000000000	0.266412339279816
660.032000000000	0.268923403755666
660.679000000000	0.271644333490093
661.327000000000	0.274846285801456
661.973000000000	0.276432250687135
662.620000000000	0.279627798115908
663.268000000000	0.281440323351890
663.914000000000	0.284508619524083
664.562000000000	0.286655748333647
665.209000000000	0.288984868364283
665.855000000000	0.292592965357371
666.503000000000	0.296305912868439
667.150000000000	0.297503786741387
667.797000000000	0.299202226694794
668.444000000000	0.302363226376264
669.091000000000	0.304725837292605
669.739000000000	0.308105327777344
670.385000000000	0.310644149412463
671.032000000000	0.313685919523210
671.680000000000	0.315821196994262
672.326000000000	0.318919058688189
672.974000000000	0.321145753381583
673.622000000000	0.323301802739309
674.268000000000	0.326181075446626
674.916000000000	0.328406345013217
675.563000000000	0.331690679675574
676.211000000000	0.335128451311455
676.857000000000	0.337244063099829
677.505000000000	0.339786187997897
678.152000000000	0.342945093470708
678.798000000000	0.346274566155773
679.446000000000	0.348576866411908
680.093000000000	0.351370301223165
680.740000000000	0.355108140455528
681.387000000000	0.356986574885449
682.035000000000	0.360257582626864
682.681000000000	0.364249498105086
683.328000000000	0.366047068329256
683.976000000000	0.369231892188767
684.623000000000	0.372743331676819
685.270000000000	0.374594187038977
685.917000000000	0.377644758033171
686.564000000000	0.380576696509539
687.211000000000	0.383550045244413
687.858000000000	0.386702447338335
688.506000000000	0.389941845404316
689.152000000000	0.391448153173945
689.799000000000	0.394597898493046
690.447000000000	0.397595581679049
691.094000000000	0.400638141288055
691.742000000000	0.403154543401817
692.389000000000	0.405501626872942
693.036000000000	0.408452647306574
693.683000000000	0.410853326670664
694.330000000000	0.413309578065039
694.977000000000	0.415250822688653
695.624000000000	0.417727347568018
696.272000000000	0.419896190659038
696.918000000000	0.422795753397251
697.566000000000	0.425096645011569
698.213000000000	0.427526910797774
698.861000000000	0.429629356319794
699.507000000000	0.432629393166800
700.154000000000	0.434106228767962
700.802000000000	0.436668914355603
701.448000000000	0.438823677498273
702.096000000000	0.441293570948604
702.743000000000	0.443958543375567
703.390000000000	0.445669708013618
704.037000000000	0.448325152426602
704.684000000000	0.450469680254423
705.331000000000	0.452308314151124
705.978000000000	0.455600565370319
706.626000000000	0.457440116943615
707.273000000000	0.458812338682817
707.919000000000	0.461515687464374
708.568000000000	0.463620487860852
709.215000000000	0.466208108607818
709.862000000000	0.468240041854181
710.509000000000	0.470330944930816
711.157000000000	0.472574568944279
711.803000000000	0.474207918766414
712.450000000000	0.476785269214832
713.098000000000	0.479584932369102
713.744000000000	0.483013827130636
714.392000000000	0.485023600154966
715.039000000000	0.483998026103958
715.686000000000	0.489252269707174
716.333000000000	0.491188387685873
716.980000000000	0.494130969446292
717.628000000000	0.493147558582351
718.274000000000	0.498034079729278
718.922000000000	0.501317014866858
719.569000000000	0.501294791548806
720.216000000000	0.504199818590780
720.863000000000	0.505456458918749
721.510000000000	0.506991410044271
722.158000000000	0.509768800408469
722.804000000000	0.511326834031929
723.451000000000	0.514107733900971
724.099000000000	0.515678029911531
724.745000000000	0.517538688682822
725.393000000000	0.520211892562711
726.041000000000	0.521532708018805
726.688000000000	0.523070664135911
727.335000000000	0.526235047470801
727.982000000000	0.528788826822237
728.629000000000	0.530086736199451
729.276000000000	0.531991889845511
729.924000000000	0.534606345644048
730.571000000000	0.537376630611571
731.217000000000	0.538909077841044
731.865000000000	0.540418332449994
732.512000000000	0.542472067152635
733.159000000000	0.543998124512110
733.806000000000	0.546449759033354
734.453000000000	0.548385131628940
735.100000000000	0.550039746721309
735.748000000000	0.552890962534815
736.394000000000	0.554434525079124
737.042000000000	0.556980121894045
737.688000000000	0.558961692507015
738.336000000000	0.561433792426723
738.983000000000	0.563162822770252
739.629000000000	0.565083937055747
740.277000000000	0.567596427007884
740.924000000000	0.569305012033378
741.571000000000	0.572072356790586
742.218000000000	0.572775237389148
742.866000000000	0.576159925654886
743.514000000000	0.577907424715721
744.160000000000	0.579842279761172
744.808000000000	0.581465567056022
745.455000000000	0.583144409757500
746.102000000000	0.585432008392376
746.749000000000	0.587313819483390
747.396000000000	0.589218630445000
748.043000000000	0.591230444263615
748.690000000000	0.592501141302759
749.337000000000	0.595174550541847
749.984000000000	0.596749289998204
750.631000000000	0.598998143230651
751.279000000000	0.600470728436459
751.926000000000	0.602217179512790
752.572000000000	0.603661728934868
753.220000000000	0.606266787403013
753.867000000000	0.607225096755936
754.514000000000	0.608993711643713
755.161000000000	0.611490267208087
755.808000000000	0.613419947602694
756.456000000000	0.615015528933388
757.102000000000	0.616934214763997
757.750000000000	0.618516686831087
758.397000000000	0.620157257515229
759.043000000000	0.621722892695916
759.691000000000	0.623754897345968
760.338000000000	0.625708860194812
760.986000000000	0.627729633442772
761.633000000000	0.628978416774787
762.280000000000	0.630586147681226
762.927000000000	0.633026031775047
763.574000000000	0.634376364283153
764.222000000000	0.636857124980297
764.869000000000	0.638081770488911
765.515000000000	0.640484854787032
766.163000000000	0.642775242412882
766.810000000000	0.641324221440564
767.457000000000	0.644673264419144
768.104000000000	0.646018204272296
768.751000000000	0.648030136692031
769.398000000000	0.650071877713134
770.045000000000	0.650896663384523
770.693000000000	0.653647153360133
771.339000000000	0.656459959036699
771.986000000000	0.659771324241226
772.634000000000	0.658994163954337
773.281000000000	0.660392232326134
773.927000000000	0.661989801289311
774.575000000000	0.663909147399314
775.222000000000	0.665883026455429
775.869000000000	0.666674379035203
776.516000000000	0.670080348978346
777.163000000000	0.669087947887723
777.818000000000	0.671114460965226
778.458000000000	0.672737591524440
779.106000000000	0.673804095993090
779.752000000000	0.675516888528911
780.399000000000	0.677191913975528
781.047000000000	0.678423454124746
781.694000000000	0.681143974933039
782.341000000000	0.681991001183173
782.988000000000	0.682245778325572
783.635000000000	0.685847287275099
784.282000000000	0.686444309205545
784.929000000000	0.688070256614281
785.577000000000	0.689578775706814
786.223000000000	0.690474285600232
786.870000000000	0.691443183603620
787.518000000000	0.693917494846945
788.164000000000	0.694827141966932
788.812000000000	0.696049373216092
789.459000000000	0.697241316538114
790.105000000000	0.699271830180633
790.753000000000	0.701963692894340
791.400000000000	0.702799380912612
792.048000000000	0.704484796786116
792.694000000000	0.706489711691116
793.341000000000	0.707208841726976
793.989000000000	0.708858337938170
794.635000000000	0.709993546033549
795.283000000000	0.712125163289321
795.931000000000	0.714848933057735
796.578000000000	0.715992177387311
797.225000000000	0.718738103070765
797.872000000000	0.719346789042395
798.519000000000	0.720584713367382
799.166000000000	0.726080593669585
799.819000000000	0.724725220698727
800.461000000000	0.726007537807814
801.107000000000	0.727624925923542
801.755000000000	0.730670285746453
802.402000000000	0.732873734757694
803.049000000000	0.734540082757846
803.696000000000	0.737672594980680
804.344000000000	0.738672270287682
804.990000000000	0.739017133258913
805.637000000000	0.742413503302867
806.285000000000	0.744705276957258
806.931000000000	0.745784195469841
807.579000000000	0.748345674938156
808.226000000000	0.748895190470995
808.873000000000	0.751304188062620
809.520000000000	0.752517926306605
810.167000000000	0.752629819911438
810.815000000000	0.753865983934052
811.461000000000	0.755141279723179
812.109000000000	0.756895892478388
812.756000000000	0.757603211815703
813.403000000000	0.759426891299192
814.051000000000	0.760735613593626
814.698000000000	0.761300883903528
815.346000000000	0.762937517982482
815.992000000000	0.764204628864161
816.640000000000	0.764774160239652
817.287000000000	0.765896598231247
817.933000000000	0.767992613908695
818.581000000000	0.768711739313604
819.228000000000	0.769802197502402
819.875000000000	0.771674386762468
820.522000000000	0.772061040387058
821.169000000000	0.774214695636171
821.819000000000	0.774857397697384
822.463000000000	0.776697662510257
823.111000000000	0.778703244421276
823.757000000000	0.779152053531338
824.404000000000	0.780983517833562
825.052000000000	0.782655975282854
825.699000000000	0.784048305443756
826.346000000000	0.786892401974922
826.993000000000	0.786297656398415
827.641000000000	0.788091385687521
828.287000000000	0.789833169380340
828.934000000000	0.790509702747457
829.582000000000	0.792941264972246
830.228000000000	0.793889139838238
830.877000000000	0.796182591494708
831.524000000000	0.797725089790277
832.171000000000	0.800310931611451
832.818000000000	0.800838838297203
833.465000000000	0.802464231034605
834.113000000000	0.803706941931154
834.759000000000	0.805339692490363
835.407000000000	0.806797141156266
836.054000000000	0.808282106454104
836.700000000000	0.809068570932441
837.348000000000	0.811498641704969
837.995000000000	0.812033098441615
838.642000000000	0.813175298271196
839.289000000000	0.815852864390489
839.937000000000	0.815788466124702
840.584000000000	0.817248755091650
841.230000000000	0.818529462659302
841.878000000000	0.818301727732681
842.525000000000	0.819774715268523
843.172000000000	0.819871373717480
843.819000000000	0.821675387981791
844.466000000000	0.821441359380580
845.113000000000	0.822557816384891
845.760000000000	0.823866896188890
846.408000000000	0.824298279035903
847.054000000000	0.824769039781045
847.702000000000	0.825315569747971
848.350000000000	0.825732937081157
848.996000000000	0.827614316901493
849.644000000000	0.826990705108370
850.291000000000	0.827204937729550
850.938000000000	0.829358834128185
851.585000000000	0.830041717368994
852.233000000000	0.829428978107861
852.880000000000	0.833136958339508
853.526000000000	0.832320577904930
854.174000000000	0.833569080995373
854.821000000000	0.833638694211679
855.468000000000	0.834533962686509
856.115000000000	0.835207078511167
856.763000000000	0.836733406351772
857.409000000000	0.837886336869624
858.056000000000	0.838008639048036
858.704000000000	0.840383480945513
859.350000000000	0.840836002706651
859.998000000000	0.841895019843367
860.645000000000	0.842725696157905
861.293000000000	0.843854669297026
861.939000000000	0.844538826998778
862.586000000000	0.846081261921441
863.233000000000	0.846994700776210
863.880000000000	0.847786276655045
864.528000000000	0.849094281457783
865.175000000000	0.851015864464288
865.823000000000	0.851560304143297
866.470000000000	0.853037515432671
867.117000000000	0.854555987568572
867.764000000000	0.855773671921483
868.411000000000	0.856392630011181
869.059000000000	0.857178702414040
869.705000000000	0.858679527747429
870.352000000000	0.859360248496090
871	0.860500400064545
871.646000000000	0.862088778291558
872.294000000000	0.862592602778744
872.941000000000	0.864258498752135
873.588000000000	0.865648318103918
874.235000000000	0.865691974859492
874.882000000000	0.866954894023695
875.530000000000	0.866886411583953
876.176000000000	0.868673512584407
876.824000000000	0.868591877536100
877.471000000000	0.871118251157948
878.117000000000	0.870885724702339
878.765000000000	0.871459212104445
879.412000000000	0.872091292555754
880.059000000000	0.873475203621062
880.706000000000	0.873950488546246
881.354000000000	0.873915092995581
882.001000000000	0.874232413017961
882.647000000000	0.876516439687482
883.296000000000	0.876961947927459
883.943000000000	0.878375953910442
884.590000000000	0.878452265394597
885.237000000000	0.876520235290091
885.884000000000	0.879796225283396
886.531000000000	0.882441807575536
887.178000000000	0.879304885486090
887.826000000000	0.883729425369631
888.473000000000	0.883057695891312
889.119000000000	0.884676185397490
889.767000000000	0.885233197383407
890.414000000000	0.885934577631290
891.061000000000	0.886290377484621
891.708000000000	0.888352827536650
892.355000000000	0.887644641203825
893.002000000000	0.889654582728908
893.649000000000	0.887887888523940
894.297000000000	0.891615560845993
894.943000000000	0.891522276734243
895.590000000000	0.892343806001186
896.238000000000	0.892774427127530
896.884000000000	0.895121529948508
897.532000000000	0.895815206183140
898.179000000000	0.895332074146964
898.827000000000	0.897097498689775
899.473000000000	0.899054230486925
900.120000000000	0.899611789962901
900.769000000000	0.899898266727941
901.415000000000	0.900149687844135
902.063000000000	0.902535436010026
902.710000000000	0.902857298361186
903.356000000000	0.904499860328113
904.004000000000	0.905840589299923
904.651000000000	0.906672584094646
905.298000000000	0.907910659411978
905.945000000000	0.907733530021633
906.592000000000	0.907717463936171
907.240000000000	0.906691947957726
907.886000000000	0.911080061050768
908.534000000000	0.911741931143158
909.181000000000	0.912178284820898
909.827000000000	0.912746577127879
910.475000000000	0.912997651531770
911.122000000000	0.915003678041197
911.769000000000	0.912302684025917
912.416000000000	0.916360683477847
913.063000000000	0.918067203179881
913.710000000000	0.916251119856454
914.357000000000	0.918091487819000
915.004000000000	0.915000313356191
915.652000000000	0.918729668867824
916.298000000000	0.920956459203562
916.945000000000	0.920676442642930
917.593000000000	0.920158019069567
918.240000000000	0.920192338286836
918.888000000000	0.922349672729216
919.535000000000	0.923987063316333
920.182000000000	0.923379384943997
920.829000000000	0.922983775490475
921.476000000000	0.923665710081273
922.124000000000	0.924162917296660
922.770000000000	0.923050357813766
923.417000000000	0.924232218896275
924.065000000000	0.925403643638825
924.711000000000	0.926549828502687
925.358000000000	0.926696894741334
926.006000000000	0.926492611214966
926.652000000000	0.926842932042882
927.300000000000	0.928588163197786
927.947000000000	0.927557439787276
928.594000000000	0.928317752805242
929.241000000000	0.929686939411461
929.888000000000	0.929447299845047
930.536000000000	0.929926346480044
931.182000000000	0.930223159663117
931.829000000000	0.929906156413650
932.477000000000	0.931774624469223
933.123000000000	0.931186292868067
933.771000000000	0.931930665623014
934.418000000000	0.932853287566442
935.064000000000	0.932807551299943
935.713000000000	0.934969823532226
936.360000000000	0.936285157582219
937.007000000000	0.935491105851243
937.654000000000	0.937385112727372
938.301000000000	0.935836499313687
938.949000000000	0.938132676640196
939.595000000000	0.938363380554208
940.242000000000	0.939269993793182
940.890000000000	0.940576573606045
941.536000000000	0.940792262892882
942.184000000000	0.940939959095633
942.831000000000	0.941974499601573
943.477000000000	0.942464145932237
944.125000000000	0.941088342632533
944.772000000000	0.944873450148000
945.419000000000	0.945439030990322
946.066000000000	0.946774484524153
946.713000000000	0.947256926228857
947.361000000000	0.946988231030491
948.008000000000	0.947574406251853
948.655000000000	0.948026288631481
949.302000000000	0.949254727975707
949.948000000000	0.949609453317416
950.596000000000	0.950126919967972
951.243000000000	0.950508109146243
951.890000000000	0.949929695772302
952.537000000000	0.951634380335601
953.185000000000	0.952485405617878
953.832000000000	0.952086246707691
954.479000000000	0.952279927481245
955.126000000000	0.952341113478319
955.774000000000	0.952901631945906
956.420000000000	0.953401075556106
957.067000000000	0.952383595376549
957.715000000000	0.953416124899745
958.362000000000	0.954207324943970
959.009000000000	0.954535608930333
959.656000000000	0.954362416163602
960.303000000000	0.954269285332677
960.950000000000	0.955349173142199
961.597000000000	0.956609456474105
962.244000000000	0.955859129606072
962.891000000000	0.956961716549509
963.538000000000	0.957638165138619
964.186000000000	0.956600045450660
964.832000000000	0.958043332430726
965.479000000000	0.958364853747572
966.127000000000	0.959379552788704
966.774000000000	0.959149139024286
967.421000000000	0.960003619434059
968.068000000000	0.960093737582549
968.715000000000	0.960090935295814
969.362000000000	0.960670422127255
970.009000000000	0.961524464602123
970.658000000000	0.962515693160048
971.304000000000	0.962786825100460
971.951000000000	0.963416009084263
972.599000000000	0.963465540428863
973.246000000000	0.964057017454229
973.892000000000	0.966129924955154
974.540000000000	0.965857273943915
975.187000000000	0.966611847147337
975.834000000000	0.965939107932427
976.481000000000	0.967647843438011
977.128000000000	0.967831647808331
977.776000000000	0.968970912949388
978.422000000000	0.969877224403522
979.069000000000	0.970861922530644
979.717000000000	0.970559719410789
980.363000000000	0.972025600289190
981.011000000000	0.972301122323156
981.658000000000	0.973012715057609
982.304000000000	0.972564520045682
982.952000000000	0.973797456598614
983.599000000000	0.974421755851150
984.246000000000	0.975595151999558
984.893000000000	0.975736940125057
985.540000000000	0.975738733136128
986.187000000000	0.976333599026979
986.834000000000	0.976674542657656
987.482000000000	0.977470103300332
988.130000000000	0.978250367013955
988.776000000000	0.979024489943956
989.424000000000	0.978946356375084
990.071000000000	0.979035081076881
990.718000000000	0.978200189504967
991.365000000000	0.982092556878770
992.012000000000	0.980644789074381
992.659000000000	0.981270255111678
993.306000000000	0.982138580197813
993.954000000000	0.981799682287417
994.601000000000	0.983238011346021
995.247000000000	0.983186898715629
995.895000000000	0.981842792015496
996.541000000000	0.984182291150832
997.189000000000	0.984418364668527
997.836000000000	0.984707321040707
998.483000000000	0.985405116548061
999.130000000000	0.984937067684038
999.777000000000	0.985711727269181
1000.42400000000	0.984000163643848
1001.07100000000	0.985890987163796
1001.71800000000	0.986185990885994
1002.36600000000	0.986687677696091
1003.01200000000	0.986364713063554
1003.66000000000	0.986229821746184
1004.30700000000	0.986779194068042
1004.95300000000	0.986143760654893
1005.60200000000	0.987359099156453
1006.24900000000	0.987772541397721
1006.89600000000	0.987387137673849
1007.54300000000	0.988348048692514
1008.19000000000	0.987492027163116
1008.83800000000	0.987909040692584
1009.48400000000	0.988702376116423
1010.13100000000	0.988451334904405
1010.77900000000	0.988508516724174
1011.42500000000	0.988763102027666
1012.07300000000	0.989865851871218
1012.72000000000	0.990035548802067
1013.36600000000	0.990373147421645
1014.01400000000	0.990803059501860
1014.66100000000	0.991225438495105
1015.30900000000	0.990950183254461
1015.95500000000	0.991974766174241
1016.60200000000	0.991702267375758
1017.25000000000	0.992673649149575
1017.89600000000	0.993304320854292
1018.54400000000	0.993684674118872
1019.19100000000	0.993994941586727
1019.83800000000	0.993827300520494
1020.48500000000	0.995612435571330
1021.13200000000	0.996725672320833
1021.77900000000	0.997089708114291
1022.42600000000	0.996356559696947
1023.07400000000	0.998407142225231
1023.72200000000	0.998057026251528
1024.36800000000	0.998356850213765
1025.01600000000	0.998055344559207
1025.66300000000	0.998191823845600
1026.30900000000	1.00038095022621
1026.95700000000	0.999728007036360
1027.60400000000	1.00094811564062
1028.25100000000	1.00167964289386
1028.89800000000	1.00118631494096
1029.54500000000	1.00136349974430
1030.19300000000	1.00207587349625
1030.83900000000	1.00161348441001
1031.48700000000	1.00199848018343
1032.13400000000	1.00283257078998
1032.78000000000	1.00305918301801
1033.42800000000	1.00311034825530
1034.07500000000	1.00246754008236
1034.72200000000	1.00287497250167
1035.36900000000	1.00294663162473
1036.01600000000	1.00319738017546
1036.66300000000	1.00336888148113
1037.31000000000	1.00391220154601
1037.95800000000	1.00310768277950
1038.60500000000	1.00284585355351
1039.25100000000	1.00301433614002
1039.89900000000	1.00353998044181
1040.54700000000	1.00301214445956
1041.19400000000	1.00329695820949
1041.84100000000	1.00263118718992
1042.48800000000	1.00328174701565
1043.13500000000	1.00349495007956
1043.78200000000	1.00290836453981
1044.43000000000	1.00340754918006
1045.07600000000	1.00301116513516
1045.72300000000	1.00257617219816
1046.37100000000	1.00310521155715
1047.01800000000	1.00353039703834
1047.66500000000	1.00210440941872
1048.31200000000	1.00395570505634
1048.95900000000	1.00422479677542
1049.60600000000	1.00326564139597
1050.25300000000	1.00591063506203
1050.90100000000	1.00471086526545
1051.54700000000	1.00569370063947
1052.19400000000	1.00615535475773
1052.84200000000	1.00663188001494
1053.48900000000	1.00764344879221
1054.13500000000	1.00730912072313
1054.78300000000	1.00830520986734
1055.43000000000	1.00763350766363
1056.07700000000	1.00835648053188
1056.72400000000	1.00874105231732
1057.37200000000	1.01005025383424
1058.01900000000	1.01011687462995
1058.66600000000	1.01073763404488
1059.31400000000	1.01007511617085
1059.96000000000	1.01161696733433
1060.60800000000	1.01136399622711
1061.25500000000	1.01217574936755
1061.90200000000	1.01256111183995
1062.54900000000	1.01257116252352
1063.19600000000	1.01197873524839
1063.84400000000	1.01334158914013
1064.49000000000	1.01347086379883
1065.13700000000	1.01424218765158
1065.78500000000	1.01486614815516
1066.43100000000	1.01495829856754
1067.07900000000	1.01519652672704
1067.72600000000	1.01510552768308
1068.37200000000	1.01566464938466
1069.02000000000	1.01567771865079
1069.66700000000	1.01578000739598
1070.31500000000	1.01619987001256
1070.96100000000	1.01557667244224
1071.60900000000	1.01592790240350
1072.25500000000	1.01761131873067
1072.90200000000	1.01696403232643
1073.55000000000	1.01735635090821
1074.19600000000	1.01672211626277
1074.84300000000	1.01784809409625
1075.49200000000	1.01761916834014
1076.13900000000	1.01760852670001
1076.78600000000	1.01742035941432
1077.43300000000	1.01740794306648
1078.08000000000	1.01855624227219
1078.72700000000	1.01803765735732
1079.37400000000	1.01730146401426
1080.02200000000	1.01817505439374
1080.66800000000	1.01766836146034
1081.31500000000	1.01928765328523
1081.96300000000	1.01833373055819
1082.61000000000	1.01818692391765
1083.25700000000	1.01882044359331
1083.90400000000	1.01826034234636
1084.55100000000	1.01850367244294
1085.19800000000	1.01907688857017
1085.84500000000	1.01901470857659
1086.49300000000	1.01897153061303
1087.13900000000	1.01918469628458
1087.78600000000	1.01924333773873
1088.43400000000	1.01985178697640
1089.08100000000	1.01988911832017
1089.72800000000	1.01918357620795
1090.37500000000	1.02057893407691
1091.02200000000	1.02004792647862
1091.66900000000	1.01954254324755
1092.31600000000	1.02010244693223
1092.96500000000	1.01996151916003
1093.61100000000	1.02054224399290
1094.25800000000	1.02052683421407
1094.90600000000	1.02022047663325
1095.55200000000	1.02040177653732
1096.20000000000	1.02067921768033
1096.84700000000	1.02172751581867
1097.49300000000	1.02020323989371
1098.14100000000	1.02057015000105
1098.78800000000	1.02084163727910
1099.43600000000	1.02050321899105
1100.08200000000	1.02108470260218
1100.72900000000	1.02080072675486
1101.37700000000	1.02086064709674
1102.02300000000	1.02133965443921
1102.67100000000	1.02070473505964
1103.31800000000	1.02114817597368
1103.96400000000	1.02169664622445
1104.61200000000	1.02181887086207
1105.25900000000	1.02160001539499
1105.90600000000	1.02190664508385
1106.55300000000	1.02234265830920
1107.20000000000	1.02183723561210
1107.84800000000	1.02313134848199
1108.49400000000	1.02285946874875
1109.14200000000	1.02261086905043
1109.78900000000	1.02287730750396
1110.43700000000	1.02242637182005
1111.08400000000	1.02182780080991
1111.73100000000	1.02218073718695
1112.37800000000	1.02267555715550
1113.02500000000	1.02348630754946
1113.67300000000	1.02256699911886
1114.31900000000	1.02285593055939
1114.96600000000	1.02361035648264
1115.61400000000	1.02400465220362
1116.26000000000	1.02419462483334
1116.90800000000	1.02396187523690
1117.55500000000	1.02435857063993
1118.20100000000	1.02419874717567
1118.84900000000	1.02454029969419
1119.49600000000	1.02487473579645
1120.14400000000	1.02489140725745
1120.79000000000	1.02516524747572
1121.43700000000	1.02494955396759
1122.08400000000	1.02529535270291
1122.73100000000	1.02632662217926
1123.37900000000	1.02618456150634
1124.02600000000	1.02646636988206
1124.67200000000	1.02709074930462
1125.32000000000	1.02786836057922
1125.96700000000	1.02655848924788
1126.61400000000	1.02717818945966
1127.26100000000	1.02740362939426
1127.90900000000	1.02765413527818
1128.55700000000	1.02839567106726
1129.20300000000	1.02786414276836
1129.85100000000	1.02787190992644
1130.49800000000	1.02778560989092
1131.14400000000	1.02782600387798
1131.79200000000	1.02856701111126
1132.43900000000	1.02971564181320
1133.08700000000	1.02812418510550
1133.73300000000	1.02864731583611
1134.38000000000	1.02838240275198
1135.02800000000	1.02870030684194
1135.67400000000	1.02827105730824
1136.32200000000	1.02809551367558
1136.96900000000	1.02801098512015
1137.61500000000	1.02788178027292
1138.26300000000	1.02835494122324
1138.91000000000	1.02904549297955
1139.55600000000	1.02844829582884
1140.20400000000	1.02794838501399
1140.85100000000	1.02805904960004
1141.49900000000	1.02852630118154
1142.14500000000	1.02748955931595
1142.79200000000	1.02752404079279
1143.44000000000	1.02744493861874
1144.08600000000	1.02757515563144
1144.73400000000	1.02710343272828
1145.38200000000	1.02744788430022
1146.02800000000	1.02659309989287
1146.67600000000	1.02697314227597
1147.32300000000	1.02631838679804
1147.97000000000	1.02645451858275
1148.61700000000	1.02638908488427
1149.26400000000	1.02660728163376
1149.91200000000	1.02685528965012
1150.55800000000	1.02660425014384
1151.20600000000	1.02651269573702
1151.85300000000	1.02632120665645
1152.49900000000	1.02595728983953
1153.14700000000	1.02533443288948
1153.79400000000	1.02628425213350
1154.44200000000	1.02616120234085
1155.08800000000	1.02628597273350
1155.73500000000	1.02615217137355
1156.38200000000	1.02640601160231
1157.02900000000	1.02607244376145
1157.67700000000	1.02608137752046
1158.32400000000	1.02622640440324
1158.97000000000	1.02654323391834
1159.61800000000	1.02517728218905
1160.26500000000	1.02579888218784
1160.91200000000	1.02593021354939
1161.55900000000	1.02713727890824
1162.20600000000	1.02666144529424
1162.85400000000	1.02716937786298
1163.50100000000	1.02727641482744
1164.14900000000	1.02755008729702
1164.79500000000	1.02723172678574
1165.44200000000	1.02757673671455
1166.09000000000	1.02808789299835
1166.73600000000	1.02827170886933
1167.38400000000	1.02853302523630
1168.03100000000	1.02925876171465
1168.67800000000	1.02870856039353
1169.32500000000	1.02990014905097
1169.97200000000	1.02968090212952
1170.62000000000	1.03003237049054
1171.26600000000	1.03004240816277
1171.91300000000	1.02981539960851
1172.56100000000	1.03085396722224
1173.20700000000	1.03178448274296
1173.85500000000	1.03209400089733
1174.50200000000	1.03274236744554
1175.14800000000	1.03232170836968
1175.79600000000	1.03258179918590
1176.44300000000	1.03357649433338
1177.09100000000	1.03340579975750
1177.73700000000	1.03405098898691
1178.38400000000	1.03398885406966
1179.03200000000	1.03433695130964
1179.67800000000	1.03536837876806
1180.32700000000	1.03435781019320
1180.97400000000	1.03499023550671
1181.62000000000	1.03471896904196
1182.26800000000	1.03481035366070
1182.91500000000	1.03513346219262
1183.56300000000	1.03547041834321
1184.20900000000	1.03433722818113
1184.85600000000	1.03514048831694
1185.50400000000	1.03504192422837
1186.15000000000	1.03508423839320
1186.79700000000	1.03521800420308
1187.44500000000	1.03469116493418
1188.09200000000	1.03430892111570
1188.73900000000	1.03414287998527
1189.38600000000	1.03492514785580
1190.03300000000	1.03411173207844
1190.68000000000	1.03389914195722
1191.32700000000	1.03394147718036
1191.97500000000	1.03349497296648
1192.62100000000	1.03289990000371
1193.26800000000	1.03331218974483
1193.91600000000	1.03271011455605
1194.56200000000	1.03301012863078
1195.21000000000	1.03249345300373
1195.85700000000	1.03276424648022
1196.50300000000	1.03310007170818
1197.15100000000	1.03267285702380
1197.79900000000	1.03226482658683
1198.44600000000	1.03315013300526
1199.09300000000	1.03276998886174
1199.74000000000	1.03228076498187
1200.38800000000	1.03228254799648
1201.03400000000	1.03210052776827
1201.68200000000	1.03239874982103
1202.32900000000	1.03218813797413
1202.97500000000	1.03169364880746
1203.62300000000	1.03188207481154
1204.27000000000	1.03244206465778
1204.91700000000	1.03264960659756
1205.56400000000	1.03195823246953
1206.21100000000	1.03229336054943
1206.85900000000	1.03206789780387
1207.50500000000	1.03252647632471
1208.15200000000	1.03301087504015
1208.80000000000	1.03315467482556
1209.44600000000	1.03287888701666
1210.09400000000	1.03302386933967
1210.74100000000	1.03345587288427
1211.38700000000	1.03390225409374
1212.03500000000	1.03434287001386
1212.68200000000	1.03363534454936
1213.33000000000	1.03352072959307
1213.97600000000	1.03449316310685
1214.62300000000	1.03449250214051
1215.27200000000	1.03432832127997
1215.91800000000	1.03420281533809
1216.56600000000	1.03435088280553
1217.21300000000	1.03549706366328
1217.85900000000	1.03443370539113
1218.50700000000	1.03445458988065
1219.15400000000	1.03443362303995
1219.80200000000	1.03532955723979
1220.44800000000	1.03486886798866
1221.09500000000	1.03485386835834
1221.74300000000	1.03467526877882
1222.38900000000	1.03478922637148
1223.03600000000	1.03415914345192
1223.68400000000	1.03418778409219
1224.33000000000	1.03442352631228
1224.97800000000	1.03476092924967
1225.62500000000	1.03432490920579
1226.27200000000	1.03334104090457
1226.91900000000	1.03301812564925
1227.57100000000	1.03469938008211
1228.21400000000	1.03344591961597
1228.86100000000	1.03394069513393
1229.50800000000	1.03393883238431
1230.15500000000	1.03331500081121
1230.80100000000	1.03340320705958
1231.44900000000	1.03425684255835
1232.09600000000	1.03364006640199
1232.74400000000	1.03420539568029
1233.39100000000	1.03395993637947
1234.03800000000	1.03424704400448
1234.68500000000	1.03388814837579
1235.33200000000	1.03450127545599
1235.98000000000	1.03466189798550
1236.62700000000	1.03440204528337
1237.27300000000	1.03467304412485
1237.92100000000	1.03568261602021
1238.56800000000	1.03452363842495
1239.21500000000	1.03577448838318
1239.86200000000	1.03620233207390
1240.50900000000	1.03570561208834
1241.15600000000	1.03590154548327
1241.80300000000	1.03642267083823
1242.45100000000	1.03641905505308
1243.09700000000	1.03783144763795
1243.74400000000	1.03688817316931
1244.39200000000	1.03667648315402
1245.03800000000	1.03768643815105
1245.68600000000	1.03796518896279
1246.33300000000	1.03800878358220
1246.98000000000	1.03757438528361
1247.62700000000	1.03782315612871
1248.27400000000	1.03887927153397
1248.92200000000	1.03837949041591
1249.56900000000	1.03850747423808
1250.21600000000	1.03856304899692
1250.86400000000	1.03811959437057
1251.51000000000	1.03827563354418
1252.15800000000	1.03787053459722
1252.80500000000	1.03742898792134
1253.45100000000	1.03723028924600
1254.09900000000	1.03734149510933
1254.74600000000	1.03713807063963
1255.39300000000	1.03674811434001
1256.04000000000	1.03720308443028
1256.68700000000	1.03624936110189
1257.33500000000	1.03688363263423
1257.98100000000	1.03586488082162
1258.62900000000	1.03604174570657
1259.27600000000	1.03588567197818
1259.92200000000	1.03535731085015
1260.57000000000	1.03560523158792
1261.21700000000	1.03460036389586
1261.86400000000	1.03509542809083
1262.51100000000	1.03572268165168
1263.15800000000	1.03562578794927
1263.80500000000	1.03515609120446
1264.45200000000	1.03507714704140
1265.10000000000	1.03541165931874
1265.74600000000	1.03551010356592
1266.39300000000	1.03602512972774
1267.04100000000	1.03574121732077
1267.68900000000	1.03582663006829
1268.33600000000	1.03627001175182
1268.98300000000	1.03599617145783
1269.63100000000	1.03738500314090
1270.27700000000	1.03775332708229
1270.92400000000	1.03735426249555
1271.57200000000	1.03816720272503
1272.21900000000	1.03850341261875
1272.86600000000	1.03876426457820
1273.51300000000	1.03969453884597
1274.16000000000	1.03992321479102
1274.80700000000	1.04098589771771
1275.45500000000	1.04058618930434
1276.10100000000	1.04137646015003
1276.74800000000	1.04214193035675
1277.39500000000	1.04273975684801
1278.04300000000	1.04222093673296
1278.68900000000	1.04256861935075
1279.33600000000	1.04346538344830
1279.98400000000	1.04329372699864
1280.63100000000	1.04402156558686
1281.27800000000	1.04367816507830
1281.92500000000	1.04443136769550
1282.57200000000	1.04369536757997
1283.21900000000	1.04521420211877
1283.86600000000	1.04479792169336
1284.51400000000	1.04424310861512
1285.16100000000	1.04432825128637
1285.80800000000	1.04451666166415
1286.45600000000	1.04536094721412
1287.10200000000	1.04349067110435
1287.75000000000	1.04420122403135
1288.39700000000	1.04297573280032
1289.04400000000	1.04314960632193
1289.69100000000	1.04269419451506
1290.33800000000	1.04288363759689
1290.98500000000	1.04260701482794
1291.63200000000	1.04323258119706
1292.27900000000	1.04230094229403
1292.92700000000	1.04217076024144
1293.57300000000	1.04179706739769
[truncated: 117,761 more rows]
