# Supplementary material for: Some oscillatory phenomena of blood glucose regulation: An exploratory pilot study in pigs
Source: PLoS One. 2018 Apr 2;13(4):e0194826. doi: 10.1371/journal.pone.0194826 (PMC5880381; doi:10.1371/journal.pone.0194826)
Supplement: S2 Text — (TXT) [file pone.0194826.s002.txt]

0	-0.853639282911717
0.579000000000000	-0.853596376737913
1.19400000000000	-0.853408090929211
1.80900000000000	-0.852619033704030
2.42300000000000	-0.853744969039313
3.03800000000000	-0.853257957340838
3.65100000000000	-0.853119285304858
4.26600000000000	-0.852148429124488
4.88100000000000	-0.852854678906176
5.49600000000000	-0.852663580302825
6.10900000000000	-0.852459987944681
6.72400000000000	-0.851261831048376
7.33900000000000	-0.851983704192449
7.95400000000000	-0.852017918438999
8.56900000000000	-0.852537041148681
9.18400000000000	-0.850704997457071
9.81100000000000	-0.851385105339692
10.4130000000000	-0.851414512598596
11.0280000000000	-0.850139032239120
11.6430000000000	-0.851466438494551
12.2560000000000	-0.851098268427909
12.8700000000000	-0.850664653895904
13.4860000000000	-0.849543051582772
14.1000000000000	-0.850602466409552
14.7140000000000	-0.850055381527785
15.3280000000000	-0.850112121893275
15.9430000000000	-0.849883392034528
16.5580000000000	-0.850662786287728
17.1730000000000	-0.850062126009063
17.7860000000000	-0.850327944867063
18.4010000000000	-0.848887603359392
19.0160000000000	-0.850122072507800
19.6300000000000	-0.850132362539617
20.2460000000000	-0.849329890760272
20.8600000000000	-0.850581092481229
21.4740000000000	-0.849425300122167
22.0890000000000	-0.849511146555379
22.7040000000000	-0.850761013606573
23.3180000000000	-0.850252943328481
23.9310000000000	-0.849527068580138
24.5460000000000	-0.850448294030856
25.1610000000000	-0.850384140985532
25.7760000000000	-0.851180284571734
26.3920000000000	-0.850238063612486
27.0050000000000	-0.850433019144287
27.6200000000000	-0.851132745519209
28.2350000000000	-0.851392041446662
28.8490000000000	-0.850425614531475
29.4630000000000	-0.851289867052334
30.0780000000000	-0.851949991800413
30.6920000000000	-0.851317084696315
31.3070000000000	-0.851551183041589
31.9230000000000	-0.851107331527028
32.5360000000000	-0.851807741399512
33.1510000000000	-0.850853250777498
33.7660000000000	-0.852405984074738
34.3800000000000	-0.851857388230351
34.9950000000000	-0.853167271347346
35.6080000000000	-0.852156444773154
36.2230000000000	-0.852471467400987
36.8380000000000	-0.853031388569748
37.4530000000000	-0.852772696539854
38.0670000000000	-0.852488074018399
38.6810000000000	-0.852878987624123
39.2960000000000	-0.852772055827976
39.9100000000000	-0.853104737409570
40.5250000000000	-0.852980125357744
41.1390000000000	-0.852028162978113
41.7550000000000	-0.851953785730523
42.3690000000000	-0.851368493359623
42.9840000000000	-0.851670256739029
43.5980000000000	-0.851519260573481
44.2120000000000	-0.851615714199939
44.8270000000000	-0.851593307415761
45.4420000000000	-0.851459564749016
46.0570000000000	-0.851734174914771
46.6720000000000	-0.850759983447061
47.2850000000000	-0.849965787595765
47.9000000000000	-0.850804203567307
48.5140000000000	-0.850742489195428
49.1290000000000	-0.851429541413826
49.7440000000000	-0.850858229308676
50.3590000000000	-0.850447366307958
50.9730000000000	-0.850193551742175
51.5880000000000	-0.850499415866308
52.2030000000000	-0.849786525051988
52.8170000000000	-0.849836601689096
53.4300000000000	-0.849866651769804
54.0460000000000	-0.850163061629579
54.6600000000000	-0.849779292632918
55.2750000000000	-0.849046086231851
55.8900000000000	-0.849328089185158
56.5030000000000	-0.849990887565268
57.1180000000000	-0.848804820428186
57.7320000000000	-0.849304299339301
58.3480000000000	-0.849780330787552
58.9620000000000	-0.850164253958894
59.5760000000000	-0.849618269183479
60.1900000000000	-0.849216293692029
60.8050000000000	-0.849086355503487
61.4210000000000	-0.850270695957628
62.0360000000000	-0.849739253700229
62.6500000000000	-0.849496390826131
63.2650000000000	-0.849950390618122
63.8790000000000	-0.849454760076916
64.4940000000000	-0.850490578802159
65.1090000000000	-0.849844230746638
65.7220000000000	-0.850046723856944
66.3360000000000	-0.850902488567841
66.9520000000000	-0.851207424377036
67.5660000000000	-0.851006830171514
68.1800000000000	-0.851396055119589
68.7940000000000	-0.850685482740768
69.4090000000000	-0.851902070438370
70.0240000000000	-0.852154222315437
70.6390000000000	-0.852526678946577
71.2520000000000	-0.852690004008994
71.8670000000000	-0.852626336891759
72.4820000000000	-0.852671983038987
73.0970000000000	-0.853279441290935
73.7120000000000	-0.853624198467259
74.3250000000000	-0.854092400463998
74.9400000000000	-0.853950966260208
75.5550000000000	-0.853867687739455
76.1700000000000	-0.853369740282606
76.7850000000000	-0.853876012356293
77.3970000000000	-0.854160718247983
78.0130000000000	-0.854190565674612
78.6280000000000	-0.854070359936628
79.2430000000000	-0.854410675751891
79.8580000000000	-0.854100300158825
80.4710000000000	-0.854551118983054
81.0860000000000	-0.852953148328579
81.7010000000000	-0.853945691906603
82.3160000000000	-0.853294462450088
82.9290000000000	-0.854051193921660
83.5440000000000	-0.854193482630152
84.1580000000000	-0.852806852805785
84.7730000000000	-0.852777797762462
85.3880000000000	-0.852493151115427
86.0020000000000	-0.852070865283999
86.6160000000000	-0.852317555201388
87.2320000000000	-0.852366309643380
87.8470000000000	-0.851172478518868
88.4610000000000	-0.850834554427798
89.0740000000000	-0.851432401986809
89.6900000000000	-0.851306098668564
90.3040000000000	-0.851595756698685
90.9190000000000	-0.850481808238206
91.5340000000000	-0.850615672007221
92.1470000000000	-0.850560328886976
92.7620000000000	-0.850534791504872
93.3770000000000	-0.850654484853956
93.9920000000000	-0.850501822326353
94.6060000000000	-0.849935075638712
95.2190000000000	-0.851012900521834
95.8340000000000	-0.850381286440765
96.4500000000000	-0.850535179223562
97.0650000000000	-0.851149532280818
97.6800000000000	-0.851217651602656
98.2930000000000	-0.850548813021739
98.9080000000000	-0.850711800524922
99.5230000000000	-0.851781278025342
100.138000000000	-0.850327362795103
100.753000000000	-0.851064155439284
101.367000000000	-0.851238963553080
101.981000000000	-0.850103244248380
102.596000000000	-0.851230463079341
103.211000000000	-0.851080600079533
103.825000000000	-0.851617755256205
104.438000000000	-0.851705639380381
105.054000000000	-0.851707212897400
105.668000000000	-0.851853258354405
106.283000000000	-0.852333938514017
106.913000000000	-0.853081069291185
107.511000000000	-0.853273080242332
108.126000000000	-0.853804152989016
108.741000000000	-0.854243155211800
109.356000000000	-0.853424978164510
109.970000000000	-0.853459677424463
110.585000000000	-0.854201331885145
111.198000000000	-0.853417051300215
111.813000000000	-0.853914688044387
112.428000000000	-0.854212218099674
113.043000000000	-0.853734413947303
113.657000000000	-0.853727057610133
114.272000000000	-0.854077271206355
114.886000000000	-0.853950453246963
115.501000000000	-0.854999920888119
116.116000000000	-0.854407956671251
116.731000000000	-0.853990322909331
117.344000000000	-0.854173608155031
117.959000000000	-0.854742184712935
118.574000000000	-0.854279036159738
119.189000000000	-0.854768627469921
119.805000000000	-0.854234312613430
120.418000000000	-0.855044166529426
121.032000000000	-0.853721760160644
121.647000000000	-0.854378074661889
122.262000000000	-0.853173944528553
122.875000000000	-0.853099026881381
123.489000000000	-0.853877018505436
124.105000000000	-0.853200188274894
124.719000000000	-0.852730483307952
125.334000000000	-0.852392371867363
125.947000000000	-0.852303665114850
126.562000000000	-0.852838519542606
127.177000000000	-0.852868467223144
127.792000000000	-0.853570631975044
128.405000000000	-0.851784067447944
129.020000000000	-0.852580951894705
129.636000000000	-0.852684775664994
130.250000000000	-0.851904244106909
130.865000000000	-0.852638566273143
131.479000000000	-0.852078286053108
132.094000000000	-0.852748461492981
132.709000000000	-0.852226306021709
133.324000000000	-0.852585418843221
133.938000000000	-0.852452628277097
134.552000000000	-0.852271850502485
135.166000000000	-0.853391360211639
135.781000000000	-0.851943239571397
136.396000000000	-0.853017651184113
137.010000000000	-0.852563250811179
137.624000000000	-0.853069010313629
138.239000000000	-0.853082056714136
138.854000000000	-0.853265717085331
139.469000000000	-0.852378377728868
140.082000000000	-0.853748649663540
140.697000000000	-0.852796235934750
141.312000000000	-0.853948050083326
141.926000000000	-0.853085019220438
142.541000000000	-0.854063787504514
143.155000000000	-0.853128074797426
143.770000000000	-0.854374411162486
144.384000000000	-0.852623839476528
144.999000000000	-0.854501130128200
145.614000000000	-0.854205737950703
146.228000000000	-0.855396150183149
146.843000000000	-0.854623206950138
147.458000000000	-0.854773746997035
148.072000000000	-0.854875228242677
148.686000000000	-0.854876145838127
149.302000000000	-0.855207294087369
149.917000000000	-0.855582428343231
150.531000000000	-0.855084176755128
151.146000000000	-0.855615627942670
151.759000000000	-0.854811443582076
152.374000000000	-0.855434859230894
152.989000000000	-0.855716503325163
153.604000000000	-0.855034019406839
154.218000000000	-0.856061850862256
154.832000000000	-0.855407803124317
155.446000000000	-0.856317696214364
156.061000000000	-0.854931988930781
156.676000000000	-0.854675553591274
157.290000000000	-0.855367792443316
157.904000000000	-0.855671490967965
158.519000000000	-0.855353876427988
159.134000000000	-0.855578201806326
159.748000000000	-0.855004146272461
160.362000000000	-0.855348740899493
160.978000000000	-0.854902189339601
161.592000000000	-0.854727912540545
162.207000000000	-0.855070141590785
162.822000000000	-0.854514369112954
163.436000000000	-0.853853582150662
164.050000000000	-0.854669441588460
164.664000000000	-0.854741081679577
165.280000000000	-0.853958043594483
165.894000000000	-0.854113801133512
166.510000000000	-0.854160599041480
167.123000000000	-0.854595350380704
167.738000000000	-0.853911743855543
168.353000000000	-0.854339759383002
168.968000000000	-0.853970480662362
169.581000000000	-0.854512530506316
170.196000000000	-0.854684698754545
170.811000000000	-0.853361660710745
171.425000000000	-0.854105009843671
172.040000000000	-0.853418896329870
172.654000000000	-0.853632473282112
173.269000000000	-0.854299847527843
173.884000000000	-0.854260649227428
174.499000000000	-0.853526239632864
175.113000000000	-0.853769677085717
175.726000000000	-0.854894795041216
176.342000000000	-0.855493408496212
176.957000000000	-0.854388536351508
177.571000000000	-0.854918259008192
178.186000000000	-0.855104933464562
178.799000000000	-0.854795997885985
179.414000000000	-0.853849164911535
180.029000000000	-0.854883400466378
180.644000000000	-0.854577865259698
181.257000000000	-0.854318365965605
181.872000000000	-0.855082558802980
182.487000000000	-0.855052413615058
183.101000000000	-0.855720990692348
183.717000000000	-0.856587883334345
184.332000000000	-0.855799670791435
184.945000000000	-0.855069417170381
185.560000000000	-0.855655868928652
186.175000000000	-0.856571906785518
186.789000000000	-0.855917635388906
187.403000000000	-0.855315406616381
188.019000000000	-0.855078227785345
188.633000000000	-0.856238362905512
189.248000000000	-0.855777138802433
189.863000000000	-0.855400649717111
190.476000000000	-0.857025759231072
191.090000000000	-0.856422655704882
191.706000000000	-0.855523988622668
192.320000000000	-0.854964079078000
192.935000000000	-0.856271835856653
193.548000000000	-0.855776958377015
194.163000000000	-0.855669080513795
194.778000000000	-0.856715822552766
195.393000000000	-0.856300632158205
196.006000000000	-0.856524989696115
196.621000000000	-0.855627990469360
197.236000000000	-0.857115880843147
197.850000000000	-0.856152041541967
198.466000000000	-0.856170156773737
199.079000000000	-0.855042565405381
199.694000000000	-0.856949636181288
200.309000000000	-0.856212205194414
200.924000000000	-0.856169916099720
201.539000000000	-0.856736070004895
202.153000000000	-0.855971530891517
202.767000000000	-0.855949315311299
203.382000000000	-0.856215221334905
203.997000000000	-0.857286432471460
204.612000000000	-0.856246459721127
205.225000000000	-0.856097493903582
205.840000000000	-0.856767287340188
206.455000000000	-0.856945974316518
207.069000000000	-0.856916706829588
207.684000000000	-0.855969616782085
208.299000000000	-0.857430604358658
208.913000000000	-0.857061915994716
209.528000000000	-0.856335519409508
210.143000000000	-0.857190468927706
210.756000000000	-0.855929126201538
211.371000000000	-0.856450205802856
211.986000000000	-0.856439331503676
212.601000000000	-0.857510439849396
213.215000000000	-0.856288877549460
213.828000000000	-0.857490038812251
214.443000000000	-0.857402267391864
215.058000000000	-0.857200304970773
215.673000000000	-0.856140668435547
216.286000000000	-0.857946099483667
216.901000000000	-0.857343208392270
217.517000000000	-0.857027777339849
218.131000000000	-0.857653410020112
218.747000000000	-0.858486234636582
219.360000000000	-0.857801215378188
219.975000000000	-0.858216745996300
220.590000000000	-0.856308639634984
221.205000000000	-0.858395839294727
221.819000000000	-0.857709563824994
222.433000000000	-0.857409988188493
223.047000000000	-0.857127639049234
223.662000000000	-0.857650014119542
224.277000000000	-0.857327620501478
224.892000000000	-0.858749296001364
225.505000000000	-0.857570064361978
226.120000000000	-0.857619624312787
226.735000000000	-0.857738624060367
227.350000000000	-0.858469117073573
227.964000000000	-0.857623586091481
228.578000000000	-0.857915642573355
229.192000000000	-0.858431613197792
229.807000000000	-0.858249756682274
230.422000000000	-0.858153003332521
231.037000000000	-0.857951118720609
231.651000000000	-0.858664342622773
232.266000000000	-0.857655633356373
232.881000000000	-0.857805234596557
233.495000000000	-0.857729309200206
234.110000000000	-0.857179737855990
234.723000000000	-0.858311794097894
235.338000000000	-0.857139293340578
235.953000000000	-0.857325031099235
236.569000000000	-0.856701127569575
237.183000000000	-0.857709407639881
237.806000000000	-0.857222197193994
238.411000000000	-0.857242869804188
239.026000000000	-0.857147254873623
239.641000000000	-0.857761829717328
240.256000000000	-0.856595321166326
240.869000000000	-0.857035919633205
241.484000000000	-0.857939261817366
242.099000000000	-0.856803461189469
242.713000000000	-0.857320483578724
243.328000000000	-0.857302569248297
243.942000000000	-0.856729401216416
244.556000000000	-0.856404975688518
245.171000000000	-0.857059003281164
245.786000000000	-0.857154499657636
246.401000000000	-0.856502344466589
247.014000000000	-0.857008896469866
247.630000000000	-0.856689903117956
248.245000000000	-0.856333231360202
248.859000000000	-0.856738117641338
249.472000000000	-0.856642985151950
250.087000000000	-0.856991251464962
250.702000000000	-0.857372031141054
251.317000000000	-0.856798832581782
251.932000000000	-0.856106530932491
252.545000000000	-0.856871042503911
253.160000000000	-0.857110968347710
253.775000000000	-0.857060486808426
254.390000000000	-0.856053023361955
255.005000000000	-0.857143965877464
255.619000000000	-0.857295629986573
256.234000000000	-0.857460179391824
256.849000000000	-0.857536440109132
257.464000000000	-0.857123794157143
258.078000000000	-0.857441438238844
258.691000000000	-0.857711619909017
259.307000000000	-0.856862572716854
259.921000000000	-0.858350512851973
260.536000000000	-0.857725002733584
261.149000000000	-0.857893551537324
261.764000000000	-0.857872122231429
262.379000000000	-0.857627074300872
262.994000000000	-0.857777872505750
263.608000000000	-0.858459405011668
264.222000000000	-0.857927345123722
264.837000000000	-0.857712121142706
265.451000000000	-0.858360730121041
266.066000000000	-0.858649130197740
266.680000000000	-0.858814422463877
267.295000000000	-0.859339955497905
267.910000000000	-0.859357354920175
268.525000000000	-0.858678017661798
269.139000000000	-0.859767731799273
269.752000000000	-0.859950239888662
270.367000000000	-0.859202084739497
270.983000000000	-0.859610275759730
271.598000000000	-0.859399923317036
272.213000000000	-0.860560543578519
272.828000000000	-0.859328880309300
273.441000000000	-0.860071132594269
274.055000000000	-0.859419119179134
274.671000000000	-0.860688599261854
275.285000000000	-0.859451965033917
275.900000000000	-0.859699465006580
276.513000000000	-0.860266045701596
277.128000000000	-0.859292589966794
277.743000000000	-0.859442891863235
278.358000000000	-0.859867949087033
278.972000000000	-0.860424247824253
279.586000000000	-0.860478530634698
280.201000000000	-0.859692930741774
280.815000000000	-0.859200382257495
281.430000000000	-0.858935495156920
282.045000000000	-0.859927450682362
282.658000000000	-0.858999437684833
283.273000000000	-0.859198770287908
283.888000000000	-0.860507617837524
284.504000000000	-0.859570283076682
285.116000000000	-0.859621951501293
285.732000000000	-0.859389994739775
286.346000000000	-0.859157727305110
286.961000000000	-0.860139397441487
287.576000000000	-0.859865219640251
288.191000000000	-0.858801799026819
288.805000000000	-0.859367779967668
289.420000000000	-0.859678405757328
290.035000000000	-0.859635843823818
290.649000000000	-0.859579614516996
291.264000000000	-0.859519019522502
291.877000000000	-0.860194209163190
292.493000000000	-0.859831018864947
293.107000000000	-0.859563914647798
293.722000000000	-0.859340633851827
294.337000000000	-0.859447821588462
294.950000000000	-0.859412419757501
295.564000000000	-0.859672531820961
296.180000000000	-0.860793403278406
296.794000000000	-0.860192560317558
297.409000000000	-0.860694669791314
298.022000000000	-0.860623635828428
298.637000000000	-0.859999964361932
299.252000000000	-0.860236836782372
299.867000000000	-0.860840015643755
300.480000000000	-0.859955506495774
301.095000000000	-0.859845543517735
301.710000000000	-0.860362624585633
302.325000000000	-0.860979873477277
302.938000000000	-0.860436738007943
303.554000000000	-0.860158634875895
304.169000000000	-0.860378252097030
304.783000000000	-0.860877242575763
305.398000000000	-0.860669772807491
306.012000000000	-0.860801637752807
306.627000000000	-0.860491113350278
307.242000000000	-0.859921496286877
307.857000000000	-0.860618017494847
308.471000000000	-0.860871336068758
309.085000000000	-0.860644330563666
309.699000000000	-0.860191982281970
310.314000000000	-0.861017696259502
310.929000000000	-0.860479955067838
311.544000000000	-0.861153975771130
312.157000000000	-0.861765241562885
312.772000000000	-0.860962487689288
313.387000000000	-0.861333615776961
314.001000000000	-0.860978564699543
314.616000000000	-0.860124189491097
315.230000000000	-0.860929613464786
315.844000000000	-0.860645807551292
316.459000000000	-0.861248493743013
317.075000000000	-0.860737792774255
317.689000000000	-0.860812462849734
318.302000000000	-0.860914214482571
318.918000000000	-0.860396384342941
319.533000000000	-0.861495025158953
320.147000000000	-0.860740420053198
320.762000000000	-0.860602297642766
321.375000000000	-0.862423352912317
321.990000000000	-0.860866046524315
322.605000000000	-0.860733809815572
323.219000000000	-0.860112587357436
323.835000000000	-0.861308458621701
324.449000000000	-0.860842150856406
325.063000000000	-0.861048446826747
325.678000000000	-0.860499750450263
326.293000000000	-0.861355127388861
326.908000000000	-0.860413133426423
327.521000000000	-0.861133120601835
328.136000000000	-0.860317215049178
328.751000000000	-0.860082273715252
329.366000000000	-0.860502145898784
329.981000000000	-0.860211970869146
330.595000000000	-0.859989221499984
331.209000000000	-0.860592931542130
331.824000000000	-0.860403867397226
332.439000000000	-0.860025502853959
333.053000000000	-0.860382745953659
333.666000000000	-0.860868485901937
334.281000000000	-0.860421238893293
334.896000000000	-0.861719999461800
335.511000000000	-0.860936046044166
336.126000000000	-0.860508013248761
336.739000000000	-0.860739866036847
337.354000000000	-0.859752541523995
337.968000000000	-0.860211330225159
338.584000000000	-0.860357635402179
339.197000000000	-0.860585195475422
339.812000000000	-0.860768748620966
340.426000000000	-0.860620897029369
341.042000000000	-0.860293464743214
341.657000000000	-0.861042382766123
342.270000000000	-0.860502419708662
342.885000000000	-0.860721242722329
343.500000000000	-0.860526319061789
344.115000000000	-0.861936625142304
344.730000000000	-0.861340375330433
345.343000000000	-0.861178907624829
345.959000000000	-0.861184927231812
346.573000000000	-0.860788735146603
347.188000000000	-0.861138368819916
347.803000000000	-0.861082550685184
348.416000000000	-0.861143178440276
349.031000000000	-0.860630956915502
349.646000000000	-0.861494522685220
350.261000000000	-0.861588324397361
350.876000000000	-0.861186278799586
351.488000000000	-0.861472954467602
352.103000000000	-0.861863208558139
352.718000000000	-0.862099522809026
353.333000000000	-0.861840114729471
353.948000000000	-0.862646844587178
354.561000000000	-0.862277202465520
355.176000000000	-0.862316163869242
355.790000000000	-0.861521519195326
356.406000000000	-0.862971070073682
357.020000000000	-0.862139465251576
357.634000000000	-0.862418869615653
358.248000000000	-0.861666558598695
358.864000000000	-0.862366034599170
359.479000000000	-0.861482062173949
360.094000000000	-0.863076114671330
360.709000000000	-0.861731549980998
361.322000000000	-0.861478474993606
361.936000000000	-0.861510457317714
362.552000000000	-0.860969678759293
363.166000000000	-0.861583324280580
363.780000000000	-0.861557735846231
364.394000000000	-0.860743626583297
365.009000000000	-0.860800250685676
365.624000000000	-0.861478515990557
366.239000000000	-0.861337724640453
366.852000000000	-0.859949101606365
367.467000000000	-0.860604120097522
368.082000000000	-0.861014515597335
368.696000000000	-0.860124574980058
369.312000000000	-0.861161048937486
369.926000000000	-0.860558388188903
370.540000000000	-0.860581377217335
371.155000000000	-0.861210750801187
371.770000000000	-0.859242964307574
372.385000000000	-0.860138828647497
372.998000000000	-0.859317982767206
373.613000000000	-0.860590771987991
374.228000000000	-0.859653182997577
374.842000000000	-0.859286920717401
375.455000000000	-0.860149955897856
376.071000000000	-0.859141949921483
376.686000000000	-0.860217344854237
377.301000000000	-0.859745297793061
377.916000000000	-0.859242570887427
378.529000000000	-0.860871651598450
379.144000000000	-0.860844444452193
379.759000000000	-0.860109193592522
380.373000000000	-0.864468156669922
380.987000000000	-0.860352303836959
381.602000000000	-0.860122491766654
382.217000000000	-0.861049737504495
382.831000000000	-0.861547058398655
383.446000000000	-0.860562861527090
384.061000000000	-0.873490086386924
384.674000000000	-0.886395303085642
385.289000000000	-0.873797171170563
385.905000000000	-0.862661367939729
386.519000000000	-0.861337768477856
387.132000000000	-0.862138934101201
387.748000000000	-0.860477968706961
388.363000000000	-0.862187091816714
388.977000000000	-0.861245929974160
389.592000000000	-0.862768933577113
390.205000000000	-0.862577062529954
390.820000000000	-0.862393683132989
391.434000000000	-0.861876345135936
392.049000000000	-0.862506538651213
392.665000000000	-0.862007917757983
393.279000000000	-0.862169120656433
393.893000000000	-0.861896483135543
394.508000000000	-0.860967684233047
395.123000000000	-0.862349163936492
395.737000000000	-0.862451621866706
396.352000000000	-0.861994549318160
396.966000000000	-0.861010219345021
397.580000000000	-0.862174045633298
398.195000000000	-0.861615878505647
398.811000000000	-0.861759386121530
399.426000000000	-0.861058138718464
400.038000000000	-0.861776839559777
400.654000000000	-0.861816176011984
401.268000000000	-0.862094473000358
401.883000000000	-0.860619649984510
402.496000000000	-0.861294573500312
403.111000000000	-0.861212548204574
403.726000000000	-0.861792813640951
404.341000000000	-0.861790695306928
404.956000000000	-0.861096903641155
405.570000000000	-0.860854698812215
406.184000000000	-0.861560048782162
406.798000000000	-0.862343085040421
407.413000000000	-0.862335096530414
408.028000000000	-0.861459363393631
408.643000000000	-0.861031865096521
409.257000000000	-0.861724237493790
409.872000000000	-0.861698625540227
410.487000000000	-0.861403562280985
411.102000000000	-0.861162908549062
411.717000000000	-0.862307036121555
412.330000000000	-0.861908393849315
412.945000000000	-0.861999474697822
413.560000000000	-0.862134404994919
414.175000000000	-0.861703123941841
414.788000000000	-0.862720258079048
415.403000000000	-0.862499323670324
416.017000000000	-0.862070124916713
416.632000000000	-0.862797744980467
417.247000000000	-0.862911493316130
417.860000000000	-0.862952934222953
418.475000000000	-0.864300726898821
419.090000000000	-0.864444907679436
419.705000000000	-0.863889280831153
420.319000000000	-0.864265904404345
420.933000000000	-0.863485299291221
421.548000000000	-0.863533670114017
422.163000000000	-0.864730942163126
422.778000000000	-0.865494051114972
423.393000000000	-0.864039105629133
424.006000000000	-0.864918311621592
424.621000000000	-0.864597872450029
425.236000000000	-0.864653652025907
425.851000000000	-0.865025795379624
426.465000000000	-0.863725931102429
427.078000000000	-0.863873779991156
427.693000000000	-0.864424811350374
428.308000000000	-0.864013544590006
428.924000000000	-0.863845121056156
429.539000000000	-0.864081270640528
430.152000000000	-0.863279917164495
430.767000000000	-0.864588017803260
431.382000000000	-0.863585633146364
431.997000000000	-0.863963045541644
432.611000000000	-0.864245003793122
433.225000000000	-0.862492967082622
433.839000000000	-0.862419669516336
434.454000000000	-0.862642273323509
435.069000000000	-0.863532500962110
435.684000000000	-0.861841721529710
436.297000000000	-0.862924562179278
436.912000000000	-0.862403798049729
437.528000000000	-0.862407128505951
438.142000000000	-0.861762943611090
438.755000000000	-0.861509133826305
439.371000000000	-0.862507033502898
439.986000000000	-0.861600446946663
440.600000000000	-0.861243553201635
441.215000000000	-0.861300210105069
441.828000000000	-0.861384779728553
442.443000000000	-0.860791570848390
443.058000000000	-0.861799638420415
443.672000000000	-0.861485077617281
444.287000000000	-0.861620057717511
444.900000000000	-0.862109119165377
445.515000000000	-0.860827088035961
446.131000000000	-0.861174373572654
446.746000000000	-0.860634788698202
447.361000000000	-0.861049536425397
447.974000000000	-0.862055245437591
448.589000000000	-0.861803719554320
449.203000000000	-0.861267475291134
449.818000000000	-0.862508270095431
450.433000000000	-0.862490912313196
451.047000000000	-0.862385522411634
451.661000000000	-0.862540078060420
452.276000000000	-0.863277741275428
452.891000000000	-0.862955123927979
453.505000000000	-0.862237893567600
454.119000000000	-0.863142046045042
454.735000000000	-0.863220134435451
455.350000000000	-0.863554973359964
455.964000000000	-0.864083464815879
456.578000000000	-0.864082214534877
457.193000000000	-0.864632821391114
457.807000000000	-0.864504070218726
458.422000000000	-0.864039632321807
459.037000000000	-0.863141901801775
459.651000000000	-0.864066813926016
460.265000000000	-0.864173142942421
460.879000000000	-0.863823326220672
461.494000000000	-0.864699799591866
462.109000000000	-0.863386405247793
462.723000000000	-0.863868384781858
463.338000000000	-0.863867868479538
463.953000000000	-0.864488936343485
464.568000000000	-0.863692339629685
465.182000000000	-0.864782846526030
465.797000000000	-0.864717412930438
466.411000000000	-0.864247600331243
467.025000000000	-0.863963133138623
467.640000000000	-0.863654318662009
468.256000000000	-0.863913150971234
468.871000000000	-0.864216599899676
469.484000000000	-0.863993212417873
470.099000000000	-0.863454326851942
470.714000000000	-0.864336819441453
471.328000000000	-0.864425932232653
471.943000000000	-0.864236885733381
472.556000000000	-0.864902149521883
473.171000000000	-0.864388128946285
473.786000000000	-0.864312518359528
474.401000000000	-0.864285801148946
475.014000000000	-0.864865020669810
475.629000000000	-0.864388933983468
476.243000000000	-0.864249226763010
476.858000000000	-0.865196313658801
477.473000000000	-0.865201671093590
478.087000000000	-0.864953309047920
478.701000000000	-0.865230477447852
479.316000000000	-0.864842853246937
479.931000000000	-0.864651109328734
480.545000000000	-0.865417071656987
481.160000000000	-0.865674194626288
481.775000000000	-0.865459848610260
482.390000000000	-0.865972606398127
483.004000000000	-0.867107710941550
483.619000000000	-0.866116265518670
484.234000000000	-0.866403399992975
484.848000000000	-0.867297670578301
485.463000000000	-0.866345000493735
486.078000000000	-0.866972811146801
486.692000000000	-0.867098549926527
487.307000000000	-0.867207041357330
487.920000000000	-0.866925753405428
488.535000000000	-0.867085431941933
489.150000000000	-0.866871617559708
489.765000000000	-0.867657856525252
490.379000000000	-0.866966391084728
490.993000000000	-0.867552288813625
491.607000000000	-0.866615023185044
492.222000000000	-0.867468538900935
492.837000000000	-0.866396759123086
493.452000000000	-0.866039052053727
494.065000000000	-0.866754583192284
494.680000000000	-0.866300017060133
495.295000000000	-0.866868850639057
495.909000000000	-0.866742986868734
496.524000000000	-0.865835818164142
497.138000000000	-0.865997977920900
497.753000000000	-0.865685946235682
498.368000000000	-0.865085708076824
498.983000000000	-0.865424201554387
499.597000000000	-0.865180568928495
500.212000000000	-0.864712385684013
500.827000000000	-0.866329223286190
501.442000000000	-0.865306942236281
502.056000000000	-0.865161442930355
502.671000000000	-0.864736276420681
503.284000000000	-0.864754660520015
503.899000000000	-0.864501908548627
504.514000000000	-0.864558911209424
505.129000000000	-0.864676532895158
505.743000000000	-0.864330341700733
506.357000000000	-0.864803539563170
506.971000000000	-0.864148745096349
507.586000000000	-0.864348141941779
508.201000000000	-0.863868441356528
508.816000000000	-0.864875544471695
509.429000000000	-0.864395281164839
510.044000000000	-0.865179284802602
510.659000000000	-0.864005866394082
511.273000000000	-0.863571926819322
511.888000000000	-0.864867395752324
512.502000000000	-0.863961475055175
513.117000000000	-0.865507718400118
513.731000000000	-0.864921179494837
514.347000000000	-0.864772037716650
514.962000000000	-0.864528680977701
515.575000000000	-0.865082837280969
516.191000000000	-0.865508863029804
516.806000000000	-0.866079476791911
517.420000000000	-0.865866806481410
518.035000000000	-0.866189168537892
518.648000000000	-0.865449224742822
519.264000000000	-0.865284482066007
519.878000000000	-0.864810518131274
520.493000000000	-0.866098624520974
521.108000000000	-0.865536041497161
521.721000000000	-0.865920317292450
522.335000000000	-0.866363485345289
522.950000000000	-0.864878659356591
523.565000000000	-0.865273111493640
524.180000000000	-0.865436840304464
524.793000000000	-0.864391186616380
525.408000000000	-0.865460225675244
526.023000000000	-0.865051161895303
526.639000000000	-0.864714713775310
527.253000000000	-0.864710377050359
527.867000000000	-0.864970400110053
528.482000000000	-0.865132589841289
529.096000000000	-0.864831065173265
529.712000000000	-0.865894370287046
530.326000000000	-0.864704967645882
530.939000000000	-0.865201222222319
531.554000000000	-0.865153826214461
532.169000000000	-0.865365658648951
532.784000000000	-0.864758313300094
533.398000000000	-0.865133294702246
534.012000000000	-0.865745113678109
534.627000000000	-0.865660203212175
535.242000000000	-0.864679869294894
535.857000000000	-0.864501442002991
536.470000000000	-0.863968690073090
537.085000000000	-0.864376220502976
537.700000000000	-0.864244319450150
538.315000000000	-0.864645933477847
538.930000000000	-0.865006025775034
539.543000000000	-0.864038810014915
540.158000000000	-0.864865194120671
540.773000000000	-0.864142318569598
541.388000000000	-0.863490816851286
542.001000000000	-0.864577223880829
542.616000000000	-0.864924816079914
543.231000000000	-0.865018197340607
543.845000000000	-0.865405261139609
544.460000000000	-0.864678261888085
545.074000000000	-0.865461458337996
545.688000000000	-0.865740949470949
546.303000000000	-0.866402577666491
546.918000000000	-0.865440171815744
547.533000000000	-0.865396309053085
548.147000000000	-0.865512791563049
548.762000000000	-0.866437501703245
549.377000000000	-0.865478630899237
549.991000000000	-0.865657658296262
550.606000000000	-0.866365428440878
551.220000000000	-0.868059638344129
551.835000000000	-0.872122850749989
552.450000000000	-0.873541121861499
553.065000000000	-0.874993518863437
553.679000000000	-0.876953791196988
554.294000000000	-0.876754969718762
554.907000000000	-0.878011776116559
555.523000000000	-0.878688739935018
556.137000000000	-0.877674961463596
556.752000000000	-0.877967641000634
557.367000000000	-0.878467060036567
557.980000000000	-0.876652853718238
558.595000000000	-0.877653020155794
559.209000000000	-0.876332615845189
559.824000000000	-0.877120210429438
560.439000000000	-0.875884654288371
561.053000000000	-0.875925107877078
561.667000000000	-0.874941983945987
562.282000000000	-0.873642498962636
562.897000000000	-0.874620282037421
563.511000000000	-0.873780303798122
564.126000000000	-0.873379420003198
564.741000000000	-0.873474795566500
565.356000000000	-0.872555222211726
565.970000000000	-0.873053585656887
566.583000000000	-0.872842834373448
567.198000000000	-0.871282439777076
567.813000000000	-0.872399239443640
568.429000000000	-0.872453687004991
569.044000000000	-0.875610454233320
569.657000000000	-0.814480541461253
570.272000000000	-0.745936402645684
570.887000000000	-0.686952856602831
571.501000000000	-0.643420855144466
572.116000000000	-0.614119253397677
572.729000000000	-0.593209112850473
573.344000000000	-0.579359469803524
573.959000000000	-0.570474428586551
574.574000000000	-0.563961896540685
575.189000000000	-0.564190602768654
575.805000000000	-0.565772192633138
576.417000000000	-0.566580134289614
577.031000000000	-0.572217075596392
577.646000000000	-0.539599788165837
578.261000000000	-0.490385730512352
578.875000000000	-0.462399132529792
579.490000000000	-0.449477363051300
580.104000000000	-0.442179088131967
580.720000000000	-0.442635957373022
581.334000000000	-0.445696306225535
581.948000000000	-0.454324853617991
582.563000000000	-0.463945570550375
583.178000000000	-0.474760887956410
583.792000000000	-0.435075392735250
584.405000000000	-0.407345717104170
585.021000000000	-0.395545019681205
585.635000000000	-0.395371356539740
586.251000000000	-0.398522536493550
586.864000000000	-0.404493803380833
587.479000000000	-0.414571668178164
588.094000000000	-0.429581138139789
588.709000000000	-0.446344511618473
589.322000000000	-0.459598843861726
589.937000000000	-0.445034311313654
590.551000000000	-0.415481588876017
591.166000000000	-0.393391535170337
591.780000000000	-0.388187743336525
592.395000000000	-0.383852024844542
593.009000000000	-0.381761404474240
593.625000000000	-0.389906371584074
594.238000000000	-0.410536863965817
594.853000000000	-0.430164524494663
595.468000000000	-0.449003399739891
596.082000000000	-0.465888610395035
596.697000000000	-0.483986978510418
597.310000000000	-0.500893976981919
597.925000000000	-0.519679396000561
598.540000000000	-0.536885355896561
599.155000000000	-0.554114649857824
599.770000000000	-0.569776758876367
600.383000000000	-0.583654371133602
600.998000000000	-0.598365430050438
601.612000000000	-0.610029404535266
602.228000000000	-0.622036238398737
602.842000000000	-0.635139064606890
603.457000000000	-0.645338699920179
604.071000000000	-0.655438930251838
604.686000000000	-0.664275731870319
605.301000000000	-0.672165703851875
605.916000000000	-0.681222733625904
606.529000000000	-0.687949102276947
607.144000000000	-0.694386291392685
607.759000000000	-0.701299208995119
608.373000000000	-0.706879327990577
608.987000000000	-0.711197357409799
609.603000000000	-0.715459933119086
610.217000000000	-0.718184631956736
610.832000000000	-0.722568429557132
611.445000000000	-0.724484020238274
612.061000000000	-0.727641445339990
612.675000000000	-0.728737312017832
613.290000000000	-0.731112932589042
613.905000000000	-0.733110004099655
614.518000000000	-0.734256771485538
615.133000000000	-0.735754115485709
615.748000000000	-0.734771807631136
616.362000000000	-0.736111506172391
616.975000000000	-0.735942603684788
617.591000000000	-0.736659717837766
618.205000000000	-0.735682413249977
618.820000000000	-0.735710952177042
619.433000000000	-0.735218897346419
620.048000000000	-0.734619713280485
620.663000000000	-0.732471655231398
621.279000000000	-0.731955087228198
621.892000000000	-0.730904013781472
622.507000000000	-0.729982735459445
623.122000000000	-0.728261694334021
623.736000000000	-0.727398021080169
624.350000000000	-0.725494522540254
624.966000000000	-0.723486054048831
625.580000000000	-0.722406855984418
626.195000000000	-0.720580446198896
626.808000000000	-0.718289032419208
627.423000000000	-0.716736254257728
628.038000000000	-0.713996416085549
628.653000000000	-0.713465676024382
629.266000000000	-0.711337101712967
629.881000000000	-0.709019959299923
630.495000000000	-0.706570902199678
631.110000000000	-0.703130364900084
631.724000000000	-0.701360476051953
632.339000000000	-0.699666590601187
632.953000000000	-0.695540963873887
633.568000000000	-0.694811558660077
634.183000000000	-0.690650534588293
634.797000000000	-0.689875686561489
635.412000000000	-0.686669042385010
636.027000000000	-0.683343088564467
636.641000000000	-0.680474496670971
637.254000000000	-0.676538795399850
637.870000000000	-0.674968126129713
638.486000000000	-0.670571627580133
639.100000000000	-0.667998982232738
639.715000000000	-0.665551534217888
640.328000000000	-0.663824404449038
640.943000000000	-0.659479075863998
641.558000000000	-0.656710541334770
642.173000000000	-0.652262078461513
642.787000000000	-0.649271669403431
643.401000000000	-0.643743575943879
644.015000000000	-0.641481461806781
644.630000000000	-0.637214688789612
645.245000000000	-0.633270939983772
645.860000000000	-0.629867850641944
646.473000000000	-0.626579766441782
647.089000000000	-0.622022312661024
647.704000000000	-0.619216674414277
648.318000000000	-0.615175659475064
648.933000000000	-0.610125423690319
649.546000000000	-0.607621272191517
650.161000000000	-0.602339706021450
650.776000000000	-0.599516961028018
651.391000000000	-0.595065878136828
652.005000000000	-0.589767045317579
652.620000000000	-0.588659908228255
653.235000000000	-0.584511869796437
653.848000000000	-0.577834193765905
654.463000000000	-0.576066586531327
655.078000000000	-0.571218775927325
655.693000000000	-0.567011853860923
656.308000000000	-0.563278410468724
656.921000000000	-0.559126269370029
657.536000000000	-0.556490649069578
658.151000000000	-0.551708309423459
658.766000000000	-0.548414893598363
659.381000000000	-0.545080035595248
659.994000000000	-0.541797332581405
660.609000000000	-0.536931133498907
661.225000000000	-0.531577041815804
661.839000000000	-0.529713107932926
662.454000000000	-0.525861572447580
663.067000000000	-0.522210918893573
663.682000000000	-0.517868446676164
664.297000000000	-0.514301967643281
664.912000000000	-0.511495370911075
665.526000000000	-0.508321230781767
666.139000000000	-0.504928515210608
666.754000000000	-0.500729024180113
667.369000000000	-0.497052949850306
667.984000000000	-0.492847441053595
668.599000000000	-0.489004162871814
669.212000000000	-0.484174123627317
669.827000000000	-0.480652732521894
670.441000000000	-0.476784408635017
671.056000000000	-0.474054443887044
671.671000000000	-0.471000982382847
672.285000000000	-0.465841857017173
672.899000000000	-0.462613786845354
673.515000000000	-0.458967012298541
674.130000000000	-0.454158892866054
674.745000000000	-0.450359566975044
675.358000000000	-0.449115304930636
675.973000000000	-0.443690630749652
676.587000000000	-0.439110564908109
677.202000000000	-0.435836225479123
677.817000000000	-0.433619632487736
678.431000000000	-0.427690105428012
679.045000000000	-0.423438241020571
679.661000000000	-0.419030532647993
680.276000000000	-0.414668058808499
680.889000000000	-0.410622135452428
681.504000000000	-0.408761674440842
682.119000000000	-0.401485120634074
682.733000000000	-0.397771857157660
683.346000000000	-0.395027777636285
683.961000000000	-0.392002195937498
684.576000000000	-0.385387525108957
685.191000000000	-0.382090314184174
685.804000000000	-0.378950614736344
686.419000000000	-0.373153753857418
687.034000000000	-0.369510888020830
687.649000000000	-0.364960010849519
688.262000000000	-0.362295870194456
688.877000000000	-0.356773566356689
689.492000000000	-0.352961857728140
690.107000000000	-0.351115641785948
690.722000000000	-0.345204564340168
691.337000000000	-0.343376486217250
691.951000000000	-0.338247053311164
692.566000000000	-0.334556715168345
693.181000000000	-0.330796057656759
693.794000000000	-0.327157690135667
694.409000000000	-0.323917180242448
695.024000000000	-0.318534077653576
695.639000000000	-0.314781197648231
696.252000000000	-0.312187698344622
696.866000000000	-0.307702760366235
697.481000000000	-0.304118663771424
698.096000000000	-0.300595520315429
698.711000000000	-0.297545200400119
699.326000000000	-0.293377266551576
699.939000000000	-0.291170575893497
700.554000000000	-0.285199687731770
701.168000000000	-0.281991381081522
701.783000000000	-0.279437157862393
702.397000000000	-0.277247679096434
703.012000000000	-0.271564330399359
703.627000000000	-0.268198483115606
704.242000000000	-0.264572478100022
704.857000000000	-0.261450712127680
705.471000000000	-0.257888340082009
706.085000000000	-0.254468759626448
706.700000000000	-0.250397488216756
707.314000000000	-0.246153097785774
707.929000000000	-0.243807280643945
708.545000000000	-0.239431456889221
709.158000000000	-0.235415558557641
709.773000000000	-0.234269053141614
710.387000000000	-0.229736220344686
711.003000000000	-0.225707250722138
711.617000000000	-0.220831231465172
712.231000000000	-0.218871144086106
712.845000000000	-0.215625089595206
713.460000000000	-0.212217285517959
714.075000000000	-0.207686542971573
714.689000000000	-0.203111617629904
715.304000000000	-0.201073110314841
715.918000000000	-0.194523857262317
716.532000000000	-0.191803987372912
717.147000000000	-0.187376599455091
717.762000000000	-0.185774422646595
718.377000000000	-0.181515284910190
718.991000000000	-0.176694251262008
719.605000000000	-0.171041804242905
720.220000000000	-0.168167907182063
720.835000000000	-0.164245524025279
721.450000000000	-0.160580858632010
722.065000000000	-0.157402259339276
722.679000000000	-0.153890629788831
723.292000000000	-0.151413587723895
723.908000000000	-0.144626877580295
724.522000000000	-0.142630200406279
725.137000000000	-0.139257709834233
725.753000000000	-0.137348961823789
726.367000000000	-0.132222222480461
726.980000000000	-0.129708829540446
727.595000000000	-0.126035631187008
728.210000000000	-0.124444274368342
728.825000000000	-0.119617894695268
729.440000000000	-0.117281188594910
730.053000000000	-0.113512852853913
730.668000000000	-0.108729277785518
731.283000000000	-0.107508539565411
731.897000000000	-0.103991162034358
732.512000000000	-0.102277662119876
733.126000000000	-0.0979895739865737
733.740000000000	-0.0944484903264524
734.356000000000	-0.0926175124884977
734.970000000000	-0.0890258953295147
735.585000000000	-0.0875110955315175
736.199000000000	-0.0833360513808468
736.814000000000	-0.0824049304330724
737.429000000000	-0.0784493797973948
738.043000000000	-0.0768362490332360
738.656000000000	-0.0725560884439686
739.271000000000	-0.0703909990034213
739.886000000000	-0.0685474645994089
740.501000000000	-0.0661268037702315
741.114000000000	-0.0630293745998392
741.729000000000	-0.0609677442612201
742.344000000000	-0.0573655443439900
742.959000000000	-0.0554115980763196
743.574000000000	-0.0519436246858070
744.188000000000	-0.0463782421995812
744.802000000000	-0.0465161020657750
745.417000000000	-0.0422100732932649
746.032000000000	-0.0417448789091271
746.647000000000	-0.0373175394330304
747.260000000000	-0.0345625240849912
747.875000000000	-0.0297916235345092
748.490000000000	-0.0295269986215816
749.105000000000	-0.0256346064141531
749.719000000000	-0.0208148567392665
750.334000000000	-0.0182410115794340
750.948000000000	-0.0174214347573869
751.563000000000	-0.0133376818441913
752.176000000000	-0.00786608446755387
752.792000000000	-0.00672159835826327
753.406000000000	-0.00264812564444955
754.021000000000	-0.00218706413308163
754.636000000000	0.00146188285191940
755.249000000000	0.00663820709486800
755.864000000000	0.00771326117491787
756.479000000000	0.0130726502801773
757.093000000000	0.0144209916298704
757.707000000000	0.0161870827034266
758.321000000000	0.0219911036749334
758.936000000000	0.0241372187127834
759.551000000000	0.0275882764804685
760.164000000000	0.0315750777304949
760.780000000000	0.0332599693765419
761.395000000000	0.0351241807162829
762.010000000000	0.0383117605378292
762.623000000000	0.0406734502102366
763.238000000000	0.0448487935818215
763.853000000000	0.0465590764021127
764.468000000000	0.0509799805397065
765.081000000000	0.0513471802254153
765.697000000000	0.0546643442260717
766.311000000000	0.0578735598007934
766.926000000000	0.0596436203019955
767.539000000000	0.0633558977072036
768.154000000000	0.0649154666768809
768.769000000000	0.0704221672269812
769.384000000000	0.0696873851762277
769.998000000000	0.0727108249183763
770.612000000000	0.0743791791182931
771.226000000000	0.0781355914984313
771.841000000000	0.0805610639006345
772.456000000000	0.0840794193705912
773.070000000000	0.0850216436282922
773.684000000000	0.0881062859922960
774.299000000000	0.0916351082318508
774.914000000000	0.0944611486886925
775.528000000000	0.0943643923769914
776.142000000000	0.0984583659445115
776.757000000000	0.0989470621420282
777.372000000000	0.102237011656924
777.986000000000	0.108120233242823
778.603000000000	0.109564682019570
779.216000000000	0.111651453853483
779.831000000000	0.111628715424708
780.446000000000	0.114786024226005
781.061000000000	0.116466129997546
781.675000000000	0.120192282728236
782.288000000000	0.121952778020214
782.903000000000	0.125996931265577
783.518000000000	0.127378144437729
784.133000000000	0.132177495156683
784.747000000000	0.133422606668294
785.361000000000	0.137015158798709
785.976000000000	0.137826108183805
786.590000000000	0.140664259107331
787.205000000000	0.141860920384998
787.820000000000	0.146730216357948
788.433000000000	0.149747146080273
789.049000000000	0.151827470498373
789.664000000000	0.155393604339290
790.278000000000	0.155620239563134
790.893000000000	0.159357929055942
791.506000000000	0.158952858796151
792.121000000000	0.164076719196420
792.736000000000	0.165472060071396
793.351000000000	0.168446326652445
793.966000000000	0.168708034258610
794.579000000000	0.171446871735135
795.194000000000	0.173525857820594
795.809000000000	0.176798266151060
796.424000000000	0.180044128679985
797.039000000000	0.183975723254603
797.654000000000	0.183973898024222
798.267000000000	0.186023353343056
798.882000000000	0.185322379883203
799.497000000000	0.188398008248656
800.112000000000	0.192437023914715
800.727000000000	0.193423071884322
801.341000000000	0.198353271360958
801.955000000000	0.196023283704934
802.570000000000	0.197989927979093
803.185000000000	0.199593369814056
803.799000000000	0.201607045287876
804.412000000000	0.207261288912303
805.027000000000	0.207080869704366
805.642000000000	0.206414300418366
806.257000000000	0.210007614051448
806.872000000000	0.213162414147221
807.487000000000	0.215136516855515
808.100000000000	0.219619672792313
808.714000000000	0.218861522291630
809.329000000000	0.220639037410131
809.944000000000	0.222084673869905
810.559000000000	0.225352929899949
811.172000000000	0.228483845308077
811.787000000000	0.229497485231808
812.402000000000	0.228830940636210
813.018000000000	0.229798559717720
813.632000000000	0.233467489575985
814.247000000000	0.237850762054734
814.861000000000	0.239025213313281
815.475000000000	0.238309302776911
816.091000000000	0.241058167743742
816.706000000000	0.243188006872073
817.319000000000	0.244597013805443
817.933000000000	0.245774941778576
818.549000000000	0.248413654031554
819.163000000000	0.249598719247992
819.778000000000	0.254887675943797
820.393000000000	0.253667045445756
821.006000000000	0.256769364275858
821.621000000000	0.256347381407419
822.236000000000	0.257682150796600
822.850000000000	0.264801837768406
823.465000000000	0.264374320359636
824.080000000000	0.263175982465497
824.693000000000	0.266406668389063
825.308000000000	0.270938663695827
825.924000000000	0.271806839221298
826.538000000000	0.274674242270977
827.153000000000	0.277880107461890
827.766000000000	0.279687667731834
828.381000000000	0.280500259728900
828.996000000000	0.279863452886032
829.611000000000	0.282674149683873
830.225000000000	0.284898099859864
830.840000000000	0.284576046707792
831.454000000000	0.285434041026845
832.069000000000	0.288941847913027
832.684000000000	0.292180961002366
833.299000000000	0.292700393347070
833.912000000000	0.294922924324230
834.527000000000	0.294258534875161
835.142000000000	0.298652740281962
835.757000000000	0.301750821118314
836.371000000000	0.301554684817783
836.986000000000	0.302431726449667
837.600000000000	0.305308275275795
838.215000000000	0.304981356663488
838.830000000000	0.305753201263770
839.445000000000	0.307496488386129
840.059000000000	0.309328403293644
840.672000000000	0.308669799813824
841.288000000000	0.313009700829843
841.902000000000	0.313685253341376
842.517000000000	0.316597313282235
843.132000000000	0.313833705665131
843.745000000000	0.316558116171973
844.360000000000	0.318892157926270
844.974000000000	0.320285991796547
845.589000000000	0.319649473995315
846.204000000000	0.323905654730868
846.817000000000	0.324231351312074
847.432000000000	0.324818430528396
848.048000000000	0.329319553158471
848.662000000000	0.327961258724642
849.277000000000	0.331550514405229
849.892000000000	0.332991752619542
850.506000000000	0.331573009088274
851.120000000000	0.335821305703188
851.735000000000	0.337812872645778
852.350000000000	0.337593409171581
852.966000000000	0.340719682990360
853.579000000000	0.342406104573426
854.194000000000	0.344611484174074
854.809000000000	0.345020255006200
855.423000000000	0.348104478680849
856.038000000000	0.347888651768453
856.651000000000	0.351982976510332
857.266000000000	0.353183570683805
857.881000000000	0.354730052415201
858.496000000000	0.354307645911516
859.109000000000	0.356189311092877
859.724000000000	0.357518398218975
860.338000000000	0.359418853727923
860.953000000000	0.360186648513533
861.568000000000	0.363237807090627
862.183000000000	0.363106304706907
862.796000000000	0.364722526225348
863.411000000000	0.366235094714052
864.025000000000	0.369591944729517
864.640000000000	0.370086841082238
865.255000000000	0.370691208871368
865.870000000000	0.371587482522434
866.484000000000	0.374500980764993
867.100000000000	0.374607961601520
867.715000000000	0.376487961522386
868.330000000000	0.378519948307952
868.943000000000	0.377903318621785
869.558000000000	0.378363103742298
870.172000000000	0.381381816328388
870.787000000000	0.382985536685562
871.402000000000	0.385721137791992
872.015000000000	0.385512529591766
872.630000000000	0.388897524226288
873.244000000000	0.388210490475609
873.859000000000	0.391089652773135
874.474000000000	0.387713462336454
875.087000000000	0.392904264970563
875.702000000000	0.391270282694403
876.317000000000	0.390081619290842
876.932000000000	0.395873850250596
877.545000000000	0.396800528321344
878.161000000000	0.393883245645374
878.776000000000	0.394137276351665
879.390000000000	0.394856368205603
880.005000000000	0.398020629579017
880.618000000000	0.397258330185321
881.233000000000	0.398770245295237
881.848000000000	0.398462650853138
882.463000000000	0.399633965971818
883.079000000000	0.401803594575670
883.693000000000	0.402225122541545
884.306000000000	0.402164702791408
884.921000000000	0.401504280581659
885.536000000000	0.402815294201337
886.151000000000	0.401433606615166
886.766000000000	0.404773511228386
887.379000000000	0.405574856831300
887.994000000000	0.405953631098438
888.609000000000	0.402926574989025
889.223000000000	0.406376969038243
889.837000000000	0.408128272855165
890.451000000000	0.405200476595977
891.066000000000	0.406436748295904
891.681000000000	0.407904280064919
892.296000000000	0.408459680222145
892.909000000000	0.408565075451552
893.524000000000	0.414020258714021
894.139000000000	0.411393415757400
894.753000000000	0.415706619368415
895.368000000000	0.412716583546763
895.983000000000	0.415209933835420
896.596000000000	0.417304048103667
897.212000000000	0.416579726970041
897.827000000000	0.420471180397106
898.441000000000	0.422027274457252
899.055000000000	0.422572309103069
899.670000000000	0.426028368993886
900.285000000000	0.423802332871431
900.900000000000	0.428352433440817
901.515000000000	0.429199767587920
902.128000000000	0.429120477880617
902.743000000000	0.431252426930329
903.358000000000	0.433743688961600
903.973000000000	0.435653943718497
904.586000000000	0.434722527118258
905.201000000000	0.440189875597159
905.816000000000	0.440676180098226
906.430000000000	0.439353942565820
907.044000000000	0.440640383029913
907.658000000000	0.443618773942740
908.273000000000	0.444693839360768
908.888000000000	0.447582552134397
909.503000000000	0.447469406990633
910.116000000000	0.446417864682339
910.731000000000	0.449383277573381
911.346000000000	0.448070908481208
911.961000000000	0.451232137665195
912.575000000000	0.450245080397161
913.190000000000	0.453946761326163
913.805000000000	0.451047465251883
914.419000000000	0.455120374721235
915.032000000000	0.454822271815855
915.648000000000	0.455043620553444
916.262000000000	0.453626492078183
916.877000000000	0.454902956389476
917.490000000000	0.455343471725231
918.106000000000	0.458045781700783
918.721000000000	0.456455857642373
919.336000000000	0.457659713759860
919.949000000000	0.458409355138248
920.564000000000	0.460109685049763
921.179000000000	0.459796055408840
921.793000000000	0.456942846361924
922.408000000000	0.458811859870741
923.022000000000	0.461366692309153
923.636000000000	0.458679488703764
924.251000000000	0.460119242575773
924.867000000000	0.459909315519194
925.480000000000	0.461816404740382
926.095000000000	0.462219177635910
926.710000000000	0.463615763998884
927.325000000000	0.464518509235238
927.938000000000	0.464924788992572
928.552000000000	0.465691617989335
929.167000000000	0.467123633202813
929.782000000000	0.466878037544357
930.397000000000	0.469064685402767
931.010000000000	0.468202442281503
931.625000000000	0.470352337887201
932.240000000000	0.467535713114451
932.854000000000	0.470000933584806
933.468000000000	0.472563722356152
934.083000000000	0.474997508518537
934.698000000000	0.474709442339759
935.313000000000	0.476089525067473
935.929000000000	0.473547870848492
936.542000000000	0.477584926461440
937.157000000000	0.480577971592032
937.772000000000	0.479854005628740
938.387000000000	0.480290538610393
939	0.480404554194331
939.614000000000	0.482884790736252
940.229000000000	0.481837012840433
940.844000000000	0.481848180320212
941.458000000000	0.482417292166643
942.072000000000	0.485656317753100
942.687000000000	0.485188068659888
943.302000000000	0.487184079543805
943.915000000000	0.486079946549433
944.530000000000	0.485152180554703
945.145000000000	0.486803057332154
945.760000000000	0.488589528161079
946.374000000000	0.487874118855604
946.989000000000	0.492682330925049
947.604000000000	0.489744464726557
948.218000000000	0.490946849043528
948.831000000000	0.493766600266713
949.447000000000	0.493634990253260
950.061000000000	0.493544608120687
950.676000000000	0.491354411577127
951.289000000000	0.489107688354559
951.904000000000	0.494161721410844
952.519000000000	0.493782236651663
953.135000000000	0.494157506029392
953.748000000000	0.494946063575879
954.363000000000	0.495481088230183
954.978000000000	0.494146192925944
955.591000000000	0.495245414537701
956.207000000000	0.493498024478782
956.822000000000	0.494896451923853
957.436000000000	0.496627671475317
958.051000000000	0.493351915349055
958.664000000000	0.496373183900178
959.279000000000	0.495909865152023
959.894000000000	0.494555395577114
960.509000000000	0.499908714104695
961.122000000000	0.497468772107143
961.736000000000	0.500518526299370
962.352000000000	0.498194039971150
962.966000000000	0.500468680554166
963.580000000000	0.499566294551647
964.194000000000	0.501089407481980
964.810000000000	0.501614935633099
965.424000000000	0.501405106409892
966.037000000000	0.504619787041264
966.652000000000	0.503011336875268
967.267000000000	0.504315833044114
967.882000000000	0.505757038589683
968.497000000000	0.506154551986147
969.110000000000	0.504207263327313
969.725000000000	0.504828453191797
970.341000000000	0.507995525501521
970.955000000000	0.505268582728142
971.569000000000	0.508168835720979
972.183000000000	0.510130952032629
972.798000000000	0.509308215224969
973.413000000000	0.512177652742476
974.028000000000	0.509561008414560
974.641000000000	0.512346503594275
975.256000000000	0.513274647680103
975.871000000000	0.513957626899988
976.485000000000	0.513161948071480
977.099000000000	0.512748264384214
977.715000000000	0.514646391848601
978.329000000000	0.516165996049988
978.942000000000	0.515183262065624
979.558000000000	0.514951089986070
980.173000000000	0.517207352589832
980.787000000000	0.515943729270576
981.400000000000	0.514741775766535
982.015000000000	0.515178857939204
982.630000000000	0.517327574197466
983.245000000000	0.517060805281213
983.859000000000	0.518088006696289
984.473000000000	0.517909289411234
985.087000000000	0.519363224282436
985.702000000000	0.517275935078381
986.317000000000	0.517761876213109
986.930000000000	0.518973802851608
987.545000000000	0.520575287232830
988.161000000000	0.518104007759567
988.776000000000	0.519656498701666
989.389000000000	0.518607238845315
990.004000000000	0.517658859879908
990.619000000000	0.519682056712563
991.234000000000	0.520495260515333
991.848000000000	0.520865029956421
992.463000000000	0.522261181758657
993.078000000000	0.521066892664060
993.692000000000	0.521636304188750
994.305000000000	0.522219899211064
994.921000000000	0.524782919628101
995.535000000000	0.521535784265730
996.150000000000	0.523193318166597
996.763000000000	0.523989101786018
997.378000000000	0.524646914597311
997.993000000000	0.525215763872970
998.608000000000	0.524928006477304
999.221000000000	0.526507597784928
999.836000000000	0.526291295626681
1000.45000000000	0.527035324659973
1001.06500000000	0.527774227910183
1001.67900000000	0.529113440949436
1002.29400000000	0.528603602339597
1002.90800000000	0.528573583162550
1003.52300000000	0.527970587112711
1004.13800000000	0.529570938041062
1004.75200000000	0.529903987122912
1005.36800000000	0.531360037966156
1005.98300000000	0.531522886548121
1006.59600000000	0.531978538795144
1007.21000000000	0.533830834597876
1007.82600000000	0.533555847090983
1008.44000000000	0.532763558871129
1009.05300000000	0.535244831083262
1009.66800000000	0.533391830574196
1010.28300000000	0.536269536862923
1010.89800000000	0.537168038014546
1011.51300000000	0.536713032798379
1012.12600000000	0.537959981841937
1012.74100000000	0.537861467655641
1013.35600000000	0.537583970992603
1013.97000000000	0.537981665868890
1014.58400000000	0.537502035052161
1015.19900000000	0.538285630824355
1015.81300000000	0.538312462947776
1016.42800000000	0.540120696952770
1017.04200000000	0.538495065080026
1017.65700000000	0.540889090454405
1018.27100000000	0.540604424623013
1018.88700000000	0.540165251761383
1019.50000000000	0.539883279196748
1020.11500000000	0.539488219039591
1020.73000000000	0.542945815176848
1021.34500000000	0.541032923987492
1021.95800000000	0.540415611326110
1022.57200000000	0.541220258647094
1023.18900000000	0.540511648567042
1023.80600000000	0.541299621426572
1024.41600000000	0.544004627972728
1025.03100000000	0.540436777485065
1025.64600000000	0.541868802058391
1026.26100000000	0.542396862311193
1026.87400000000	0.541607492060967
1027.49000000000	0.542737262265164
1028.10500000000	0.541240578156209
1028.71900000000	0.538894587223858
1029.33200000000	0.542127891896922
1029.94800000000	0.542042212877238
1030.56300000000	0.541077987887045
1031.17700000000	0.541017271995500
1031.79000000000	0.541953705596878
1032.40500000000	0.543370846489662
1033.02000000000	0.542937266671670
1033.63500000000	0.542344845619721
1034.25000000000	0.541754580952705
1034.86300000000	0.542201627568702
1035.47800000000	0.543033337630907
1036.09300000000	0.543239608465351
1036.70600000000	0.543619623864468
1037.32100000000	0.541205277175996
1037.93500000000	0.545054930573753
1038.55000000000	0.541660251590167
1039.16500000000	0.544914471473956
1039.77900000000	0.544619879106276
1040.39400000000	0.544466071056446
1041.00900000000	0.546591595319624
1041.62500000000	0.544893863902588
1042.23800000000	0.546368685583353
1042.85300000000	0.545126363025578
1043.46800000000	0.546115283401344
1044.08200000000	0.546924208142352
1044.69500000000	0.547174098141515
1045.31000000000	0.546704577677881
1045.92500000000	0.547136910881677
1046.54000000000	0.547557742882839
1047.15500000000	0.548500529825647
1047.76800000000	0.548611041709794
1048.38300000000	0.549074283582716
1048.99800000000	0.550287188265535
1049.61200000000	0.549345313807922
1050.22600000000	0.549666976848136
1050.84100000000	0.552938990563202
1051.45500000000	0.551966282024759
1052.07000000000	0.553612544734986
1052.68400000000	0.553281618878315
1053.29900000000	0.553308648087545
1053.91400000000	0.553648559477498
1054.52900000000	0.554481476185703
1055.14200000000	0.554103314418649
1055.75700000000	0.552655965640662
1056.37200000000	0.554329206380574
1056.98600000000	0.553001603843184
1057.60000000000	0.553797429533059
1058.21500000000	0.555575007212711
1058.83100000000	0.555634887095179
1059.44500000000	0.555175497240971
1060.06000000000	0.555390792969647
1060.67300000000	0.552716379424700
1061.28800000000	0.557864484417105
1061.90300000000	0.556775566859279
1062.51800000000	0.558303677954776
1063.13100000000	0.556521046089258
1063.74600000000	0.556170767482699
1064.36000000000	0.557139439377330
1064.97500000000	0.554923913893279
1065.59000000000	0.557361455132015
1066.20500000000	0.556421467817912
1066.81900000000	0.558018936803659
1067.43400000000	0.558131339646075
1068.04700000000	0.559289756712621
1068.66200000000	0.557535368562264
1069.27700000000	0.556507295791993
1069.89200000000	0.557514391040410
1070.50600000000	0.561378755532983
1071.11900000000	0.558442784658336
1071.73400000000	0.559388388079375
1072.34900000000	0.560108146737866
1072.96400000000	0.558533527185453
1073.57700000000	0.561509734372917
1074.19200000000	0.560639471687800
1074.80700000000	0.560360431831517
1075.42300000000	0.560689620100792
1076.03600000000	0.560680299872852
1076.65100000000	0.563103487444764
1077.26600000000	0.563035525048738
1077.88100000000	0.563715133738740
1078.49400000000	0.562528110188775
1079.10900000000	0.564139261641523
1079.72400000000	0.565242057389439
1080.33900000000	0.564258472151280
1080.95200000000	0.563963849893480
1081.56800000000	0.563626434908661
1082.18200000000	0.564181567153108
1082.79700000000	0.564934660918367
1083.41100000000	0.567146911679760
1084.02500000000	0.566960284734354
1084.64000000000	0.563929261555328
1085.25500000000	0.564295014168834
1085.86900000000	0.566480077104475
1086.48300000000	0.565355667114570
1087.09700000000	0.567080589964777
1087.71200000000	0.567792640302757
1088.32700000000	0.567949243821310
1088.94000000000	0.565768441912819
1089.55500000000	0.568417817244888
1090.17000000000	0.568628582791887
1090.78500000000	0.567208242690897
1091.39800000000	0.570234407996749
1092.01300000000	0.565998982912453
1092.62800000000	0.568356683243586
1093.24500000000	0.568447718825416
1093.85700000000	0.570508163610334
1094.47300000000	0.568235973701547
1095.08800000000	0.570648955477260
1095.70200000000	0.571100483681861
1096.31500000000	0.568857710869371
1096.93000000000	0.570492905062224
1097.54500000000	0.569325912666165
1098.16000000000	0.570068664126460
1098.77500000000	0.568799051604785
1099.38800000000	0.568723218463217
1100.00200000000	0.569452702332454
1100.61700000000	0.571176006540418
1101.23200000000	0.571307404425780
1101.84600000000	0.571219250883137
1102.46000000000	0.570810855601129
1103.07500000000	0.573886224191584
1103.69000000000	0.573681395656381
1104.30500000000	0.574810429395818
1104.91800000000	0.572284885357293
1105.53300000000	0.574149892897683
1106.14800000000	0.572440746480284
1106.76200000000	0.573793656545555
1107.37700000000	0.575557284673325
1107.99100000000	0.573821141579565
1108.60600000000	0.573268346023414
1109.22100000000	0.575486286101453
1109.83400000000	0.575357389077503
1110.45000000000	0.572928394045378
1111.06500000000	0.572427906503513
1111.68000000000	0.572057155204752
1112.29400000000	0.576210026476638
1112.90700000000	0.573549426692770
1113.52200000000	0.574238315574335
1114.13700000000	0.575168398144400
1114.75200000000	0.573856747295354
1115.36600000000	0.573711534383505
1115.98000000000	0.574447054153406
1116.59500000000	0.573824117805333
1117.21000000000	0.572135043192781
1117.82300000000	0.572448097064085
1118.43800000000	0.573708429565665
1119.05300000000	0.575195231094402
1119.66700000000	0.575421477910454
1120.28300000000	0.572260310807221
1120.89700000000	0.575876265270650
1121.51200000000	0.575652050008559
1122.12600000000	0.575709358218208
1122.74100000000	0.576387068062880
1123.35400000000	0.575689350161218
1123.96800000000	0.574928027062365
1124.58400000000	0.577440064237865
1125.19800000000	0.576965501242078
1125.81200000000	0.575904340215091
1126.42700000000	0.577708402991869
1127.04100000000	0.577314887345349
1127.65600000000	0.577410113327509
1128.27100000000	0.579558960404388
1128.88500000000	0.579238776412506
1129.50000000000	0.579431719350739
1130.11600000000	0.579009271707272
1130.72900000000	0.579433772017630
1131.34400000000	0.579295237173431
1131.95900000000	0.580492458213136
1132.57400000000	0.581623406760093
1133.18700000000	0.580976040881764
1133.80300000000	0.580417836283742
1134.41700000000	0.582486176716598
1135.03200000000	0.582164382602436
1135.64500000000	0.583556106055783
1136.25900000000	0.584166643128726
1136.87400000000	0.584228330036688
1137.48900000000	0.584575223124199
1138.10200000000	0.585079763015202
1138.71700000000	0.584075672220975
1139.33200000000	0.583456178212240
1139.94700000000	0.583318823412889
1140.56100000000	0.587089081535978
1141.17500000000	0.585918785757187
1141.79100000000	0.586920904870603
1142.40500000000	0.586581981212160
1143.02000000000	0.585813078849405
1143.63300000000	0.585618914625736
1144.24800000000	0.586382310130216
1144.86300000000	0.585399131108492
1145.47900000000	0.586476901349820
1146.09300000000	0.587103207450583
1146.70600000000	0.586094788123806
1147.32100000000	0.586342625330359
1147.93600000000	0.586764219102204
1148.55100000000	0.587341714966179
1149.16600000000	0.587298640769596
1149.77900000000	0.586143325813094
1150.39400000000	0.586369794351597
1151.00800000000	0.586431423933349
1151.62300000000	0.585072663438539
1152.23700000000	0.587407689435262
1152.85200000000	0.586247685882527
1153.46600000000	0.585728940787817
1154.08100000000	0.586970830434348
1154.69600000000	0.584301288982498
1155.31000000000	0.585304731259676
1155.92500000000	0.584819312956528
1156.54000000000	0.585672085166157
1157.15500000000	0.584390135696823
1157.76700000000	0.582848193614546
1158.38300000000	0.581959195289869
1158.99700000000	0.583361915410254
1159.61200000000	0.581904068741214
1160.22500000000	0.582566475236608
1160.84000000000	0.580925985986778
1161.45500000000	0.584448685402491
1162.07000000000	0.581574257115134
1162.68400000000	0.583114506804001
1163.29900000000	0.581855002653467
1163.91400000000	0.580257558154569
1164.52900000000	0.583238145677858
1165.14300000000	0.584013213889013
1165.75700000000	0.583361249093069
1166.37200000000	0.581283979633759
1166.98600000000	0.581142481700936
1167.60100000000	0.582904296714960
1168.21500000000	0.581943502624893
1168.83000000000	0.580449886442382
1169.44500000000	0.581571845060695
1170.06000000000	0.582281162296059
1170.67300000000	0.582837609908996
1171.28800000000	0.583036262558748
1171.90300000000	0.582973950932252
1172.51700000000	0.583036867421072
1173.13200000000	0.583128797042774
1173.74500000000	0.584591223057002
1174.36000000000	0.582787781540014
1174.97500000000	0.583194382217187
1175.59000000000	0.583448148839821
1176.20300000000	0.584366458404715
1176.81800000000	0.582804814074239
1177.43300000000	0.584386435396898
1178.04700000000	0.585591812241024
1178.66100000000	0.581874233638261
1179.27700000000	0.583616598906072
1179.89100000000	0.585765047571202
1180.50700000000	0.586512688315246
1181.12000000000	0.584329656911771
1181.73500000000	0.584149515170348
1182.35000000000	0.586413566229802
1182.96500000000	0.584653089814957
1183.58000000000	0.582411723638831
1184.19300000000	0.582038083098998
1184.80800000000	0.583445735506490
1185.42200000000	0.583420499839192
1186.03700000000	0.582649626792893
1186.65100000000	0.586826458595476
1187.26500000000	0.584288486994491
1187.88000000000	0.584673237973457
1188.49500000000	0.583240188189131
1189.10800000000	0.586188455427694
1189.72300000000	0.583054059259239
1190.33800000000	0.583548147785691
1190.95300000000	0.584350235810209
1191.56600000000	0.585709875318784
1192.18200000000	0.584432096409689
1192.79700000000	0.585347438253334
1193.41100000000	0.585956923904305
1194.02600000000	0.586816203142253
1194.63900000000	0.586255866511258
1195.25400000000	0.584530605618233
1195.86900000000	0.587285191210724
1196.48400000000	0.586022485185719
1197.09700000000	0.588014636126065
1197.71200000000	0.589637697667911
1198.32700000000	0.589696685542429
1198.94200000000	0.588421214137026
1199.55600000000	0.589433622430251
1200.17000000000	0.586339779764897
1200.78500000000	0.586200167392428
1201.40000000000	0.587493944652427
1202.01500000000	0.587193605552539
1202.62900000000	0.591334084934280
1203.24400000000	0.589794934039683
1203.85900000000	0.590908014001824
1204.47300000000	0.591263835351775
1205.08700000000	0.587125981425861
1205.70200000000	0.592064105341546
1206.31600000000	0.590249736263958
1206.93100000000	0.588544884006855
1207.54400000000	0.587696597294585
1208.15900000000	0.587176256334394
1208.77400000000	0.590728533731930
1209.38900000000	0.588276241542144
1210.00200000000	0.589731545140636
1210.61700000000	0.587340765409452
1211.23200000000	0.587759691674841
1211.84600000000	0.589822119740904
1212.46100000000	0.588178209554756
1213.07500000000	0.591242685488355
1213.69000000000	0.586731924042328
1214.30500000000	0.591623805138482
1214.92000000000	0.591184240046804
1215.53400000000	0.589584331299738
1216.14900000000	0.589327239037548
1216.76400000000	0.586135004094207
1217.37800000000	0.591378644245414
1217.99200000000	0.588440013691984
1218.60600000000	0.588485760948146
1219.22100000000	0.586326907111779
1219.83600000000	0.589764275732985
1220.45100000000	0.588944095682797
1221.06400000000	0.586705433599534
1221.67900000000	0.591429460847396
1222.29400000000	0.586414423020748
1222.90800000000	0.588384841281430
1223.52200000000	0.586443801726172
1224.13800000000	0.591174404429589
1224.75200000000	0.586841518152491
1225.36700000000	0.589117971106972
1225.98000000000	0.589633572635639
1226.59500000000	0.589365425312496
1227.21000000000	0.589623132690216
1227.82500000000	0.591356856288378
1228.43800000000	0.587856661177952
[truncated: 109,641 more rows]
