# Supplementary material for: Some oscillatory phenomena of blood glucose regulation: An exploratory pilot study in pigs
Source: PLoS One. 2018 Apr 2;13(4):e0194826. doi: 10.1371/journal.pone.0194826 (PMC5880381; doi:10.1371/journal.pone.0194826)
Supplement: S3 Text — (TXT) [file pone.0194826.s003.txt]

0	-0.899027244176119
0.582000000000000	-0.898917379573030
1.19600000000000	-0.898762665847871
1.81100000000000	-0.898950407881935
2.42600000000000	-0.898592301697177
3.04100000000000	-0.898463812894280
3.65600000000000	-0.898918589970783
4.26900000000000	-0.898435176851311
4.88400000000000	-0.898433317971163
5.49900000000000	-0.898384217480743
6.11400000000000	-0.898284592822727
6.72600000000000	-0.898465162571504
7.34100000000000	-0.898393097843477
7.95700000000000	-0.898232443475883
8.57100000000000	-0.898730556495205
9.18700000000000	-0.898752309408695
9.80000000000000	-0.898400105058693
10.4150000000000	-0.898537344561036
11.0300000000000	-0.898695574035773
11.6450000000000	-0.898697652017462
12.2580000000000	-0.898749606706843
12.8730000000000	-0.898514178005177
13.4870000000000	-0.899121810970511
14.1020000000000	-0.899023517499582
14.7170000000000	-0.899162047201221
15.3310000000000	-0.898916154037485
15.9450000000000	-0.899061911152732
16.5610000000000	-0.899498245005875
17.1760000000000	-0.899738425238367
17.7880000000000	-0.899838253995642
18.4040000000000	-0.899491373851969
19.0190000000000	-0.899635790409533
19.6330000000000	-0.899700187975019
20.2480000000000	-0.899895100175164
20.8610000000000	-0.899960156654026
21.4770000000000	-0.899972720942464
22.0910000000000	-0.900303382835736
22.7060000000000	-0.899665988980404
23.3190000000000	-0.899859605789779
23.9340000000000	-0.899718697149090
24.5490000000000	-0.899846708213588
25.1640000000000	-0.899662508504133
25.7780000000000	-0.899492082390325
26.3930000000000	-0.900032002987334
27.0070000000000	-0.899613003232680
27.6220000000000	-0.899826285144702
28.2370000000000	-0.899490562736504
28.8500000000000	-0.899693371304150
29.4650000000000	-0.899565575631605
30.0800000000000	-0.899542728025112
30.6950000000000	-0.899178117186097
31.3080000000000	-0.899379630163082
31.9240000000000	-0.899319383544721
32.5380000000000	-0.899340492550581
33.1520000000000	-0.899282227901857
33.7680000000000	-0.899275771194043
34.3810000000000	-0.899200456934746
34.9960000000000	-0.899313397841493
35.6110000000000	-0.899459789426497
36.2260000000000	-0.899085330721742
36.8410000000000	-0.899322257181248
37.4530000000000	-0.899443743979854
38.0690000000000	-0.899310029283666
38.6840000000000	-0.899335723104453
39.2980000000000	-0.899560834811001
39.9140000000000	-0.899566185685945
40.5260000000000	-0.899394458482221
41.1410000000000	-0.899245005687049
41.7560000000000	-0.899302187359273
42.3710000000000	-0.899678814233241
42.9840000000000	-0.899709767657624
43.5990000000000	-0.899612145933565
44.2140000000000	-0.899475164738768
44.8290000000000	-0.899777002724340
45.4430000000000	-0.899676110432358
46.0580000000000	-0.899583079500177
46.6720000000000	-0.900137424037884
47.2870000000000	-0.899770245784480
47.9020000000000	-0.899989422588534
48.5160000000000	-0.899596000447863
49.1310000000000	-0.900134595748060
49.7460000000000	-0.899834974921560
50.3600000000000	-0.900008245221486
50.9740000000000	-0.899749944410993
51.5890000000000	-0.899713980349096
52.2040000000000	-0.899901022362672
52.8180000000000	-0.900139218733184
53.4310000000000	-0.900175415542360
54.0460000000000	-0.900227993185016
54.6610000000000	-0.900142845826685
55.2760000000000	-0.900680709990714
55.8910000000000	-0.900874918625832
56.5040000000000	-0.900602911725085
57.1190000000000	-0.900933514045035
57.7330000000000	-0.900988711661391
58.3480000000000	-0.901076029909330
58.9620000000000	-0.900912879566877
59.5760000000000	-0.901089380652647
60.1910000000000	-0.901323563480439
60.8060000000000	-0.901389894146996
61.4220000000000	-0.900854965969793
62.0350000000000	-0.901279320757632
62.6500000000000	-0.901443341250637
63.2650000000000	-0.901377889807976
63.8800000000000	-0.901445530898183
64.4940000000000	-0.901366318489263
65.1090000000000	-0.901366429932728
65.7240000000000	-0.901133128107545
66.3380000000000	-0.901378461586351
66.9530000000000	-0.901557556961442
67.5670000000000	-0.900779396663130
68.1810000000000	-0.901094255346952
68.7960000000000	-0.901115348672098
69.4110000000000	-0.901212499392374
70.0240000000000	-0.900919533811084
70.6380000000000	-0.900979321968789
71.2540000000000	-0.901088926848603
71.8690000000000	-0.900894295985395
72.4830000000000	-0.900512114267409
73.0960000000000	-0.900986340294920
73.7110000000000	-0.900999566007680
74.3260000000000	-0.900707225727826
74.9410000000000	-0.900388631597963
75.5540000000000	-0.900824840773256
76.1700000000000	-0.900637402918893
76.7860000000000	-0.900935866148348
77.3990000000000	-0.900861241127561
78.0120000000000	-0.901139383252727
78.6270000000000	-0.900982785934315
79.2440000000000	-0.901122544956677
79.8580000000000	-0.900417747874936
80.4710000000000	-0.900735922215988
81.0870000000000	-0.900885533203499
81.7010000000000	-0.900581388076945
82.3160000000000	-0.901477831661823
82.9310000000000	-0.901411725823399
83.5440000000000	-0.901837987387640
84.1580000000000	-0.901786973006795
84.7740000000000	-0.902244635257691
85.3880000000000	-0.902602634578316
86.0030000000000	-0.902423810835725
86.6160000000000	-0.902724125599609
87.2310000000000	-0.902832378434269
87.8460000000000	-0.902924243977185
88.4610000000000	-0.903092128167670
89.0740000000000	-0.902994607257134
89.6890000000000	-0.903096954561676
90.3050000000000	-0.903165870088161
90.9190000000000	-0.902821269289726
91.5320000000000	-0.902924946513849
92.1470000000000	-0.903238970031380
92.7620000000000	-0.902786884914202
93.3770000000000	-0.902597583030775
93.9920000000000	-0.902633088390010
94.6050000000000	-0.902292380708834
95.2200000000000	-0.902529769629809
95.8350000000000	-0.902278185003696
96.4500000000000	-0.901834510679575
97.0640000000000	-0.901965739648206
97.6780000000000	-0.901910138582392
98.2930000000000	-0.901842729481042
98.9080000000000	-0.900931513142276
99.5230000000000	-0.901861965695005
100.136000000000	-0.900910770193563
100.751000000000	-0.900748262747518
101.366000000000	-0.901051315455403
101.980000000000	-0.900528160575480
102.594000000000	-0.900757795737029
103.209000000000	-0.900780859243551
103.824000000000	-0.900722611200911
104.438000000000	-0.900626991429258
105.053000000000	-0.900260516972765
105.667000000000	-0.900762964342329
106.282000000000	-0.900629304451191
106.897000000000	-0.899885058688024
107.512000000000	-0.900680679131053
108.125000000000	-0.900610640575114
108.739000000000	-0.900467801807323
109.355000000000	-0.900487581038354
109.969000000000	-0.900590657980990
110.584000000000	-0.900378296845116
111.197000000000	-0.900546961935737
111.813000000000	-0.901130662644649
112.427000000000	-0.900684242322469
113.042000000000	-0.901134174389435
113.656000000000	-0.900833328314330
114.271000000000	-0.900841965841210
114.886000000000	-0.901166648895151
115.501000000000	-0.901305105837258
116.114000000000	-0.901074439253465
116.729000000000	-0.901540716584022
117.344000000000	-0.901149413007137
118.047000000000	-0.901599306659984
118.573000000000	-0.901831486339279
119.187000000000	-0.901742450008140
119.801000000000	-0.901753715270298
120.416000000000	-0.901773495628211
121.031000000000	-0.902109244959997
121.645000000000	-0.902040536309468
122.259000000000	-0.901943638402458
122.875000000000	-0.901996842765354
123.490000000000	-0.901869125744977
124.105000000000	-0.901772216354823
124.717000000000	-0.901770384914161
125.333000000000	-0.901819658371023
125.947000000000	-0.901478217581052
126.563000000000	-0.901912973683950
127.176000000000	-0.901146039832005
127.790000000000	-0.901837178720272
128.405000000000	-0.901849747829998
129.020000000000	-0.901512236165034
129.634000000000	-0.901581851231304
130.248000000000	-0.901328902433397
130.862000000000	-0.901011679576446
131.478000000000	-0.901283234520792
132.093000000000	-0.901411853481366
132.706000000000	-0.901938415689045
133.321000000000	-0.901499293057112
133.936000000000	-0.901813433053314
134.551000000000	-0.900765164132800
135.165000000000	-0.901424245345034
135.780000000000	-0.900630314840403
136.395000000000	-0.901494624358915
137.009000000000	-0.901182660528540
137.624000000000	-0.901612868155613
138.237000000000	-0.901525801552652
138.852000000000	-0.901969082038942
139.468000000000	-0.901164764722413
140.083000000000	-0.901705768827001
140.697000000000	-0.901947791162888
141.310000000000	-0.901290359436456
141.925000000000	-0.901722522058195
142.550000000000	-0.901361979786953
143.155000000000	-0.902379581944871
143.781000000000	-0.901910929948989
144.383000000000	-0.901624655206657
144.997000000000	-0.902001068544055
145.613000000000	-0.902287631117447
146.227000000000	-0.902015718431170
146.841000000000	-0.902943299750389
147.455000000000	-0.902502331788409
148.070000000000	-0.903094267694690
148.685000000000	-0.903330954330859
149.299000000000	-0.902958189209498
149.915000000000	-0.902707282102644
150.528000000000	-0.902905339820924
151.143000000000	-0.903651201742126
151.758000000000	-0.903199821579425
152.371000000000	-0.903276623008605
152.986000000000	-0.903836990976744
153.602000000000	-0.903641182275119
154.216000000000	-0.904002986887209
154.829000000000	-0.903639467104838
155.445000000000	-0.903686096970496
156.060000000000	-0.903701282028477
156.674000000000	-0.903644397191065
157.287000000000	-0.903715292860160
157.902000000000	-0.903411363779490
158.517000000000	-0.903710935189718
159.132000000000	-0.903649456542106
159.745000000000	-0.903737388404139
160.360000000000	-0.903444601006792
160.975000000000	-0.903323485756472
161.589000000000	-0.903162398870649
162.205000000000	-0.903208379351600
162.818000000000	-0.903061712758908
163.433000000000	-0.903164060838712
164.047000000000	-0.903104547017326
164.662000000000	-0.902744861503548
165.277000000000	-0.902647319831204
165.891000000000	-0.902791631747577
166.506000000000	-0.902698679173290
167.121000000000	-0.902575574613759
167.737000000000	-0.902864061880003
168.350000000000	-0.902669537354310
168.965000000000	-0.902735193379933
169.580000000000	-0.903151468730187
170.194000000000	-0.902976612354599
170.807000000000	-0.903106501988262
171.423000000000	-0.903069254934161
172.037000000000	-0.903011706003676
172.652000000000	-0.903014442449301
173.267000000000	-0.903123345523288
173.880000000000	-0.903294515226857
174.495000000000	-0.903215992095058
175.110000000000	-0.903640079314458
175.724000000000	-0.902722083238016
176.338000000000	-0.902829035696744
176.953000000000	-0.903005446787680
177.567000000000	-0.903326027264681
178.182000000000	-0.903317623459978
178.796000000000	-0.903374757304194
179.411000000000	-0.903180899427033
180.025000000000	-0.903042744686478
180.641000000000	-0.903650318564409
181.256000000000	-0.903228428781776
181.869000000000	-0.903444809179269
182.484000000000	-0.903576634858974
183.099000000000	-0.903130489661823
183.714000000000	-0.903437947073140
184.327000000000	-0.903386964236677
184.942000000000	-0.903084321029676
185.557000000000	-0.903146038615678
186.172000000000	-0.902937751405476
186.785000000000	-0.903299629880054
187.400000000000	-0.903007465733010
188.015000000000	-0.903082291593780
188.630000000000	-0.902830745557222
189.243000000000	-0.902879374218698
189.858000000000	-0.902813951088338
190.473000000000	-0.902968080938941
191.087000000000	-0.902625431935539
191.702000000000	-0.903187205830568
192.316000000000	-0.902666306644748
192.931000000000	-0.902197115079850
193.545000000000	-0.902207726011535
194.161000000000	-0.902384814055023
194.775000000000	-0.902683162233625
195.390000000000	-0.902603972019887
196.004000000000	-0.902676846932030
196.619000000000	-0.902535390359822
197.232000000000	-0.902384766711912
197.847000000000	-0.902300326676558
198.462000000000	-0.903159025688586
199.077000000000	-0.902649257805555
199.691000000000	-0.903072104277756
200.304000000000	-0.903177744568372
200.920000000000	-0.903291879274379
201.535000000000	-0.903675334104040
202.150000000000	-0.904109855161968
202.765000000000	-0.904601321178717
203.379000000000	-0.903970539733921
203.993000000000	-0.904498716946910
204.608000000000	-0.905413913102278
205.223000000000	-0.905822044912300
205.837000000000	-0.906373543720031
206.450000000000	-0.906055431504334
207.066000000000	-0.907091371024371
207.680000000000	-0.907399833195417
208.295000000000	-0.907303718800481
208.908000000000	-0.907660610477765
209.523000000000	-0.907432272424250
210.139000000000	-0.908109195179850
210.753000000000	-0.908831167263632
211.367000000000	-0.908329348504079
211.981000000000	-0.908607609618040
212.596000000000	-0.908416631073810
213.210000000000	-0.908837543327924
213.825000000000	-0.908774838663598
214.439000000000	-0.909180662851227
215.053000000000	-0.909704862824659
215.668000000000	-0.909072283813521
216.284000000000	-0.908764186564423
216.897000000000	-0.908679899998672
217.512000000000	-0.908894655636691
218.127000000000	-0.908507365800420
218.743000000000	-0.908324228863300
219.357000000000	-0.908141097844041
219.970000000000	-0.908106540378809
220.586000000000	-0.908176026271681
221.200000000000	-0.907780163001361
221.815000000000	-0.907909879760345
222.428000000000	-0.907824920308320
223.043000000000	-0.907763508737211
223.658000000000	-0.907311297988678
224.273000000000	-0.907496017686073
224.887000000000	-0.907125617443279
225.501000000000	-0.907089734523843
226.115000000000	-0.907209007265543
226.730000000000	-0.907014687060875
227.345000000000	-0.907608558890820
227.960000000000	-0.907884901270137
228.574000000000	-0.907469370340126
229.189000000000	-0.907001413062697
229.804000000000	-0.907032954826203
230.417000000000	-0.907240615235419
231.031000000000	-0.906553298046119
231.647000000000	-0.906996657580983
232.261000000000	-0.906891375372257
232.875000000000	-0.906113629962964
233.489000000000	-0.906625148961306
234.105000000000	-0.906424899494455
234.719000000000	-0.906394248740686
235.334000000000	-0.905831205094190
235.947000000000	-0.906109653030130
236.563000000000	-0.906133991808554
237.178000000000	-0.905618720090987
237.793000000000	-0.905815963506587
238.407000000000	-0.905771555292949
239.021000000000	-0.905522156575992
239.635000000000	-0.905275361810889
240.250000000000	-0.905145791051517
240.865000000000	-0.905215337767566
241.479000000000	-0.905301264927403
242.093000000000	-0.905194627160568
242.708000000000	-0.905373553337733
243.323000000000	-0.904704241482960
243.937000000000	-0.904660475837659
244.552000000000	-0.905158424060674
245.167000000000	-0.905239760448693
245.781000000000	-0.905068275280692
246.396000000000	-0.904949178376269
247.011000000000	-0.904955191142875
247.624000000000	-0.905231082240110
248.239000000000	-0.905233164700672
248.854000000000	-0.904832410066064
249.469000000000	-0.905229469847125
250.082000000000	-0.905764034453932
250.697000000000	-0.905950793150722
251.312000000000	-0.906540899765697
251.926000000000	-0.906467690127738
252.541000000000	-0.906176420423433
253.156000000000	-0.906257081018304
253.770000000000	-0.906264408893930
254.385000000000	-0.906328042894479
255	-0.906726259851349
255.614000000000	-0.906947024273595
256.228000000000	-0.907244370753287
256.842000000000	-0.906886386911356
257.457000000000	-0.907330371459199
258.072000000000	-0.906849303951306
258.686000000000	-0.907100176546057
259.300000000000	-0.906816818281630
259.915000000000	-0.906951806090317
260.530000000000	-0.906834076706652
261.144000000000	-0.907057453939859
261.758000000000	-0.906579633843949
262.373000000000	-0.906606596851731
262.988000000000	-0.906879738172031
263.603000000000	-0.906521713706649
264.217000000000	-0.906791594671530
264.832000000000	-0.906923964725559
265.446000000000	-0.907024258127769
266.061000000000	-0.906716007346415
266.674000000000	-0.906646737234673
267.289000000000	-0.906865535210183
267.914000000000	-0.906975570758456
268.519000000000	-0.906836309355686
269.132000000000	-0.907028923982055
269.747000000000	-0.907072251093085
270.361000000000	-0.907167303565281
270.976000000000	-0.906834185085799
271.592000000000	-0.907185863249279
272.206000000000	-0.907321500599845
272.821000000000	-0.907279722018256
273.435000000000	-0.907338110298005
274.050000000000	-0.907422020658460
274.663000000000	-0.907510525974828
275.278000000000	-0.907581995448130
275.893000000000	-0.907511417333916
276.508000000000	-0.907891187059241
277.121000000000	-0.907382055106492
277.736000000000	-0.907922856198410
278.351000000000	-0.907952428579411
278.966000000000	-0.908358988353164
279.582000000000	-0.907991929851968
280.195000000000	-0.908221793465104
280.809000000000	-0.908702935069111
281.424000000000	-0.908243635726362
282.037000000000	-0.908303980521476
282.652000000000	-0.908170584966740
283.267000000000	-0.908232879869852
283.882000000000	-0.908393343276193
284.495000000000	-0.908040054744437
285.110000000000	-0.908101697296135
285.725000000000	-0.908262166178518
286.339000000000	-0.907845367972974
286.954000000000	-0.907598060049669
287.569000000000	-0.908185955115722
288.182000000000	-0.907879120572306
288.798000000000	-0.907778431439982
289.413000000000	-0.908165375073423
290.028000000000	-0.907556767514202
290.641000000000	-0.907765056782678
291.256000000000	-0.907581894375830
291.871000000000	-0.907934822127876
292.486000000000	-0.907550057132265
293.100000000000	-0.907601241578258
293.715000000000	-0.907666164265019
294.329000000000	-0.907621124428903
294.944000000000	-0.908288208354138
295.559000000000	-0.907978094942782
296.173000000000	-0.908063308570845
296.786000000000	-0.908172089406112
297.402000000000	-0.908654532182201
298.017000000000	-0.908614077591534
298.631000000000	-0.908913261502395
299.244000000000	-0.908736057482864
299.859000000000	-0.908721125485516
300.474000000000	-0.909015059184682
301.089000000000	-0.909405806074135
301.704000000000	-0.909034273745659
302.317000000000	-0.909375307539659
302.931000000000	-0.909173253193540
303.546000000000	-0.909509026214669
304.161000000000	-0.909535970396106
304.776000000000	-0.909740214426279
305.389000000000	-0.908715036851596
306.005000000000	-0.909356409204511
306.620000000000	-0.910054596845722
307.235000000000	-0.909679855433397
307.848000000000	-0.910226894603246
308.463000000000	-0.909882263362056
309.078000000000	-0.909827429231986
309.692000000000	-0.909295643574640
310.307000000000	-0.909891787925753
310.922000000000	-0.909647881983064
311.537000000000	-0.909746791167318
312.151000000000	-0.909985703756935
312.766000000000	-0.909437575596396
313.379000000000	-0.909793621581902
313.994000000000	-0.909681868017786
314.609000000000	-0.909744794072249
315.224000000000	-0.909798560075866
315.837000000000	-0.909237333870923
316.452000000000	-0.909825636874609
317.066000000000	-0.909791744560362
317.681000000000	-0.909903080157265
318.295000000000	-0.909693202846722
318.909000000000	-0.909379283576281
319.524000000000	-0.909569797007377
320.139000000000	-0.909593470050827
320.754000000000	-0.909867058292544
321.367000000000	-0.909212275784103
321.982000000000	-0.909737123094626
322.597000000000	-0.909872011946794
323.212000000000	-0.909928393263031
323.827000000000	-0.909350814131852
324.442000000000	-0.909620494088587
325.056000000000	-0.909340592665190
325.671000000000	-0.909544193484209
326.286000000000	-0.909173329334401
326.899000000000	-0.909490798264193
327.514000000000	-0.909473253002943
328.129000000000	-0.909287554896737
328.744000000000	-0.909215700806174
329.357000000000	-0.909291735527990
329.971000000000	-0.909685734293988
330.587000000000	-0.909683884522030
331.201000000000	-0.909301917936946
331.814000000000	-0.909682184010318
332.429000000000	-0.909991092731514
333.044000000000	-0.910025884753411
333.659000000000	-0.909951427693083
334.274000000000	-0.909746780033307
334.887000000000	-0.910238863211017
335.502000000000	-0.910338412368584
336.117000000000	-0.910379088495096
336.731000000000	-0.910168583250264
337.346000000000	-0.910682183090686
337.961000000000	-0.910716315046812
338.576000000000	-0.910739327701395
339.190000000000	-0.910530150219470
339.803000000000	-0.910997281952618
340.419000000000	-0.911436870337970
341.034000000000	-0.911133549053796
341.649000000000	-0.911511660282008
342.262000000000	-0.911484984057083
342.877000000000	-0.911230061300917
343.492000000000	-0.911175901294342
344.107000000000	-0.911117162571591
344.720000000000	-0.911198392583970
345.335000000000	-0.911216170780454
345.950000000000	-0.911458256938714
346.564000000000	-0.911040494540234
347.178000000000	-0.911056318743480
347.793000000000	-0.911069519633697
348.407000000000	-0.911016672826666
349.023000000000	-0.911242414888891
349.638000000000	-0.911154901833608
350.250000000000	-0.911163546289141
350.866000000000	-0.911136192219774
351.481000000000	-0.910991123583805
352.095000000000	-0.911227999405375
352.710000000000	-0.911150950011773
353.323000000000	-0.911346624181958
353.939000000000	-0.910990313762285
354.553000000000	-0.911282777579525
355.168000000000	-0.911067736491559
355.781000000000	-0.911350392417674
356.396000000000	-0.911155628891421
357.011000000000	-0.911697871062447
357.626000000000	-0.911340292244089
358.240000000000	-0.911587609765739
358.855000000000	-0.911699549395202
359.469000000000	-0.911363558649200
360.084000000000	-0.911988158146444
360.699000000000	-0.912179853094804
361.312000000000	-0.911794216262488
361.927000000000	-0.912206262671886
362.542000000000	-0.912450902980385
363.157000000000	-0.912616425473149
363.771000000000	-0.912384467251216
364.385000000000	-0.912528425815708
365	-0.912546852384683
365.614000000000	-0.912420149904891
366.229000000000	-0.912441845905555
366.843000000000	-0.912851870058281
367.458000000000	-0.912779429357567
368.073000000000	-0.912713524628611
368.688000000000	-0.912722144538301
369.303000000000	-0.912611784346891
369.916000000000	-0.912865565803399
370.531000000000	-0.912885298371948
371.146000000000	-0.912894571686699
371.760000000000	-0.913109761590441
372.374000000000	-0.912900058852326
372.988000000000	-0.912732837277008
373.603000000000	-0.913190540525786
374.218000000000	-0.912793876587265
374.831000000000	-0.913475779034605
375.446000000000	-0.913593547206648
376.062000000000	-0.913218487528815
376.677000000000	-0.913193116987996
377.291000000000	-0.913674955583300
377.915000000000	-0.914024655437661
378.520000000000	-0.913949041750445
379.134000000000	-0.914143915494230
379.750000000000	-0.913761066362508
380.364000000000	-0.914216695736813
380.979000000000	-0.914613458013491
381.593000000000	-0.914152905353727
382.208000000000	-0.914335999551211
382.823000000000	-0.914698773279726
383.436000000000	-0.914814559076411
384.051000000000	-0.914843429470645
384.666000000000	-0.914838324432698
385.280000000000	-0.915525741101711
385.893000000000	-0.915649341222243
386.508000000000	-0.915253581696904
387.123000000000	-0.915068161212130
387.738000000000	-0.915306742943415
388.351000000000	-0.915465626719165
388.966000000000	-0.915547406374491
389.581000000000	-0.915643555587048
390.196000000000	-0.915660661844462
390.810000000000	-0.915831934952439
391.424000000000	-0.915596249837496
392.039000000000	-0.915760986419460
392.653000000000	-0.915169255373715
393.268000000000	-0.915415670444804
393.884000000000	-0.915200851720395
394.499000000000	-0.915779112181877
395.113000000000	-0.916089506399014
395.728000000000	-0.915912617557924
396.343000000000	-0.916448320829087
396.955000000000	-0.916383807183410
397.570000000000	-0.916788185677778
398.185000000000	-0.916628961701890
398.800000000000	-0.916644104727292
399.415000000000	-0.916686023374749
400.030000000000	-0.917147180668845
400.643000000000	-0.917054592588965
401.258000000000	-0.917314600653135
401.872000000000	-0.917870357091314
402.487000000000	-0.917675268449535
403.101000000000	-0.917811198298595
403.716000000000	-0.917805444975433
404.330000000000	-0.917923090426508
404.945000000000	-0.918141260418569
405.560000000000	-0.918258235726190
406.173000000000	-0.918473137608786
406.789000000000	-0.918187985334473
407.404000000000	-0.918446612322888
408.018000000000	-0.918100760336312
408.633000000000	-0.917980108526121
409.248000000000	-0.918469181672802
409.861000000000	-0.918533941898013
410.476000000000	-0.918088209229483
411.091000000000	-0.918194741403443
411.706000000000	-0.918434437861511
412.321000000000	-0.918181930836519
412.934000000000	-0.918069782945861
413.549000000000	-0.918370848972126
414.164000000000	-0.918399041294402
414.779000000000	-0.918070804464107
415.393000000000	-0.917935796423680
416.007000000000	-0.917990113030653
416.622000000000	-0.918388450336870
417.237000000000	-0.918658160846972
417.851000000000	-0.918505548888876
418.465000000000	-0.918718472196915
419.080000000000	-0.918780603299904
419.695000000000	-0.918924320160033
420.310000000000	-0.919347361385986
420.925000000000	-0.920114885019879
421.538000000000	-0.920162001372009
422.153000000000	-0.920351991293873
422.768000000000	-0.920359943809238
423.383000000000	-0.921274036169380
423.997000000000	-0.921196543007184
424.610000000000	-0.921639570800918
425.225000000000	-0.921744701803185
425.840000000000	-0.921466972194720
426.455000000000	-0.921572760153424
427.070000000000	-0.921493961319082
427.684000000000	-0.922052382475995
428.298000000000	-0.921940991752099
428.913000000000	-0.922198065718137
429.528000000000	-0.922389912731294
430.143000000000	-0.922282437269314
430.758000000000	-0.922505580408833
431.371000000000	-0.922479634753930
431.986000000000	-0.922156960167103
432.601000000000	-0.922084042783767
433.215000000000	-0.922339158345005
433.830000000000	-0.921752335129588
434.445000000000	-0.921803983094681
435.058000000000	-0.921851079473267
435.673000000000	-0.921907291477936
436.289000000000	-0.921838275488172
436.904000000000	-0.921760786780222
437.518000000000	-0.921751786679629
438.133000000000	-0.921502757193264
438.746000000000	-0.921640518540128
439.360000000000	-0.921478240514002
439.976000000000	-0.921733381691210
440.590000000000	-0.921844387727709
441.205000000000	-0.921771464746210
441.819000000000	-0.921791161983292
442.433000000000	-0.921619759067870
443.048000000000	-0.921300927027534
443.663000000000	-0.921393022441253
444.277000000000	-0.921592091654532
444.891000000000	-0.921832239455204
445.506000000000	-0.921529078951627
446.123000000000	-0.921497228062646
446.737000000000	-0.921768035789506
447.352000000000	-0.921148510934807
447.967000000000	-0.922002420060083
448.579000000000	-0.921571457068689
449.194000000000	-0.922157251124569
449.809000000000	-0.921988466054998
450.424000000000	-0.922258580353333
451.039000000000	-0.921806101515752
451.654000000000	-0.922338387319729
452.267000000000	-0.921983107377427
452.882000000000	-0.922469070712168
453.496000000000	-0.923072340674372
454.111000000000	-0.923731571888242
454.726000000000	-0.923768201221928
455.340000000000	-0.923917609000211
455.955000000000	-0.923962058735075
456.570000000000	-0.924449730017560
457.185000000000	-0.924355347959241
457.799000000000	-0.924497563990797
458.414000000000	-0.924296291750556
459.027000000000	-0.924748743451613
459.642000000000	-0.925233709601335
460.256000000000	-0.925321810023306
460.872000000000	-0.925112753598786
461.486000000000	-0.925979481286046
462.100000000000	-0.925819339815808
462.714000000000	-0.925905472505215
463.330000000000	-0.926005921883472
463.945000000000	-0.927459268286652
464.560000000000	-0.857667741832875
465.173000000000	-0.730616028537882
465.788000000000	-0.639981408429398
466.403000000000	-0.571266778133755
467.018000000000	-0.520401185981325
467.633000000000	-0.482766481915653
468.247000000000	-0.454187912339158
468.862000000000	-0.433656106704078
469.476000000000	-0.421312850923569
470.091000000000	-0.415383855229435
470.706000000000	-0.415068731193979
471.319000000000	-0.364095773280426
471.933000000000	-0.316069673531687
472.549000000000	-0.262568928191779
473.163000000000	-0.226352684090249
473.777000000000	-0.204509002062480
474.391000000000	-0.192988567464222
475.006000000000	-0.188096415369841
475.621000000000	-0.188747252724010
476.236000000000	-0.198286362414424
476.849000000000	-0.210370185847918
477.464000000000	-0.194732125826275
478.079000000000	-0.155783956325611
478.693000000000	-0.126105863791489
479.308000000000	-0.102434850518532
479.923000000000	-0.0842616159516144
480.537000000000	-0.0717073840917349
481.153000000000	-0.0667139145254329
481.768000000000	-0.0679475247271275
482.381000000000	-0.0738289478864721
482.996000000000	-0.0854387571892004
483.611000000000	-0.101400335824049
484.225000000000	-0.120150161770977
484.839000000000	-0.142208921914319
485.453000000000	-0.164685469944660
486.068000000000	-0.190288079929263
486.683000000000	-0.209292806516485
487.298000000000	-0.229490968928351
487.911000000000	-0.249332919223154
488.526000000000	-0.269640680090237
489.141000000000	-0.290072119738546
489.756000000000	-0.309677562714996
490.369000000000	-0.328761063730863
490.984000000000	-0.347763102895515
491.599000000000	-0.366520237113760
492.214000000000	-0.385414599805875
492.828000000000	-0.402929872774561
493.441000000000	-0.420298996930457
494.056000000000	-0.437275998787881
494.671000000000	-0.453126199406457
495.286000000000	-0.468026565398093
495.899000000000	-0.483138117937073
496.514000000000	-0.496745588913303
497.129000000000	-0.509521898113657
497.744000000000	-0.520607685672338
498.360000000000	-0.532101527170530
498.973000000000	-0.542576745619547
499.588000000000	-0.552169856895078
500.203000000000	-0.561106268147151
500.817000000000	-0.569856329698053
501.432000000000	-0.577638129427630
502.047000000000	-0.584612690593239
502.661000000000	-0.591654666521552
503.276000000000	-0.596781968004637
503.890000000000	-0.602551786071941
504.505000000000	-0.607987235060140
505.118000000000	-0.612699747010271
505.733000000000	-0.617426472288528
506.348000000000	-0.620733406747731
506.963000000000	-0.623804880447771
507.578000000000	-0.627185286077590
508.191000000000	-0.629633289470058
508.806000000000	-0.632283998151881
509.420000000000	-0.634614586377223
510.035000000000	-0.636151710606407
510.650000000000	-0.637981164899954
511.264000000000	-0.638733116783218
511.878000000000	-0.639722380596725
512.493000000000	-0.641053104341884
513.109000000000	-0.641382305091569
513.723000000000	-0.641229108641130
514.336000000000	-0.641792848086548
514.951000000000	-0.641725770316748
515.566000000000	-0.641447258154779
516.182000000000	-0.640496492825975
516.797000000000	-0.640465108893649
517.411000000000	-0.639364224702685
518.026000000000	-0.638099769182479
518.639000000000	-0.637421568688818
519.254000000000	-0.636032415118563
519.869000000000	-0.634870001153288
520.484000000000	-0.632817681959041
521.098000000000	-0.631104774483896
521.712000000000	-0.629291420962393
522.328000000000	-0.627295970747761
522.942000000000	-0.624997272033624
523.556000000000	-0.622896317929847
524.171000000000	-0.620219275714203
524.785000000000	-0.617784142343415
525.399000000000	-0.614551175678346
526.015000000000	-0.611917952821276
526.630000000000	-0.608575105170319
527.244000000000	-0.605673826273625
527.859000000000	-0.602518800832056
528.472000000000	-0.598495999659765
529.087000000000	-0.595714223459306
529.702000000000	-0.591606662626613
530.316000000000	-0.588625088388395
530.931000000000	-0.584142495193959
531.546000000000	-0.580930839578034
532.159000000000	-0.577065087322887
532.774000000000	-0.573080277607698
533.389000000000	-0.569380927176826
534.004000000000	-0.565152413749939
534.618000000000	-0.560746660246846
535.233000000000	-0.556559911397371
535.848000000000	-0.551738257129998
536.462000000000	-0.547861086837360
537.077000000000	-0.543226378462859
537.692000000000	-0.538607216744099
538.306000000000	-0.534266078209105
538.921000000000	-0.529767013790972
539.536000000000	-0.524569815352948
540.150000000000	-0.519588946897201
540.763000000000	-0.515226086267538
541.378000000000	-0.510250432996135
541.993000000000	-0.505229621924851
542.608000000000	-0.500048958315612
543.223000000000	-0.495067872115049
543.836000000000	-0.490048764172481
544.451000000000	-0.485155183020629
545.066000000000	-0.480059070917443
545.680000000000	-0.474704254961903
546.294000000000	-0.469385542180766
546.909000000000	-0.463786404023941
547.523000000000	-0.458768428974464
548.138000000000	-0.453701796521194
548.752000000000	-0.447792734602541
549.366000000000	-0.442944879880428
549.981000000000	-0.437429635691427
550.596000000000	-0.432092007222060
551.211000000000	-0.426638985614941
551.826000000000	-0.420902372485137
552.441000000000	-0.415778644197588
553.056000000000	-0.410280340469444
553.669000000000	-0.404980986443639
554.284000000000	-0.399550775060206
554.899000000000	-0.393824085449102
555.513000000000	-0.388546085361163
556.126000000000	-0.383230051429101
556.741000000000	-0.377788456846973
557.356000000000	-0.372543853131362
557.971000000000	-0.367032842475512
558.586000000000	-0.361702688426139
559.199000000000	-0.356646435726248
559.814000000000	-0.351038424477240
560.429000000000	-0.345982738728706
561.044000000000	-0.340155407346666
561.657000000000	-0.334990714742264
562.272000000000	-0.329867957238688
562.887000000000	-0.324419738879919
563.501000000000	-0.319140883320570
564.116000000000	-0.314050226478067
564.730000000000	-0.308785603357265
565.344000000000	-0.303234612460147
565.959000000000	-0.298137524376836
566.574000000000	-0.293289517432173
567.189000000000	-0.287802660398415
567.802000000000	-0.282349900865624
568.418000000000	-0.276531239827169
569.032000000000	-0.272147644778911
569.647000000000	-0.266386179897049
570.262000000000	-0.261159728209131
570.876000000000	-0.256049033665953
571.490000000000	-0.250703526396503
572.106000000000	-0.244433949724548
572.721000000000	-0.239155514297050
573.335000000000	-0.234334158109872
573.948000000000	-0.229457793629204
574.564000000000	-0.223759342481926
575.179000000000	-0.219021987138556
575.793000000000	-0.212473009305497
576.408000000000	-0.208040267242464
577.021000000000	-0.202083249574483
577.636000000000	-0.196701051399290
578.250000000000	-0.190756968809152
578.865000000000	-0.186290540441288
579.480000000000	-0.180712995630835
580.095000000000	-0.175141450823243
580.708000000000	-0.168996082915962
581.323000000000	-0.164509890668477
581.938000000000	-0.158678757051493
582.553000000000	-0.153424871360685
583.167000000000	-0.147755229527892
583.781000000000	-0.142162548689723
584.396000000000	-0.136729369567431
585.010000000000	-0.131332830998249
585.625000000000	-0.126294882138311
586.241000000000	-0.120314496578098
586.855000000000	-0.114956028066356
587.469000000000	-0.108989253261445
588.084000000000	-0.104262772788793
588.700000000000	-0.0980122136584933
589.314000000000	-0.0932265126295037
589.929000000000	-0.0869246808723848
590.542000000000	-0.0821722722452995
591.157000000000	-0.0764211819096765
591.772000000000	-0.0715889053757295
592.387000000000	-0.0660897262560279
593.001000000000	-0.0607702499886010
593.616000000000	-0.0546480075358549
594.229000000000	-0.0492022466281592
594.844000000000	-0.0441899167187706
595.459000000000	-0.0382455626039736
596.073000000000	-0.0329410803302179
596.688000000000	-0.0271905037475027
597.303000000000	-0.0215508542698770
597.916000000000	-0.0170625067777525
598.531000000000	-0.0110009979818775
599.146000000000	-0.00543806158912038
599.761000000000	0.000347490823221151
600.375000000000	0.00517723200276327
600.989000000000	0.0106766515998941
601.605000000000	0.0157603579934189
602.219000000000	0.0209730053805164
602.834000000000	0.0263429919327928
603.450000000000	0.0320164139511934
604.065000000000	0.0375152795361320
604.677000000000	0.0424952036704772
605.292000000000	0.0487541733025399
605.928000000000	0.0535372816210038
606.522000000000	0.0592848538685950
607.137000000000	0.0637869446912665
607.752000000000	0.0688790169788369
608.365000000000	0.0752090734584663
608.980000000000	0.0814019526987623
609.594000000000	0.0859892597482322
610.209000000000	0.0912313762466907
610.824000000000	0.0968469062475887
611.437000000000	0.101225677915826
612.052000000000	0.107027132136364
612.667000000000	0.111413565380322
613.281000000000	0.117182360404774
613.896000000000	0.123443947536173
614.510000000000	0.128725865323431
615.125000000000	0.134040214793218
615.739000000000	0.138893370658807
616.354000000000	0.144306021145044
616.969000000000	0.148791356381419
617.584000000000	0.154820650197602
618.198000000000	0.159623904072213
618.813000000000	0.165499324691420
619.428000000000	0.170754575468333
620.042000000000	0.175632920695340
620.657000000000	0.180781140769450
621.273000000000	0.186373028343875
621.885000000000	0.191146667673431
622.501000000000	0.196509235519391
623.116000000000	0.202220098163873
623.730000000000	0.207336784265329
624.345000000000	0.212279497030719
624.960000000000	0.217089652162574
625.573000000000	0.222915418932653
626.187000000000	0.228230451674831
626.803000000000	0.233183513295239
627.418000000000	0.238354007160912
628.032000000000	0.243276041169924
628.645000000000	0.248321790319156
629.260000000000	0.253559123358100
629.875000000000	0.258272940372766
630.490000000000	0.263307078568144
631.105000000000	0.268196834925970
631.718000000000	0.273347194578049
632.333000000000	0.278067991513053
632.947000000000	0.282716311311392
633.562000000000	0.288131685375392
634.177000000000	0.292281183692263
634.790000000000	0.296503451620530
635.406000000000	0.301873451175927
636.021000000000	0.306078523288744
636.636000000000	0.310558065279314
637.250000000000	0.315001745897931
637.864000000000	0.319085762176087
638.480000000000	0.324406384879990
639.094000000000	0.328305553939109
639.709000000000	0.333106432976561
640.322000000000	0.337494891704654
640.937000000000	0.342100123480396
641.552000000000	0.345749016314181
642.167000000000	0.350648875488511
642.781000000000	0.354171177050722
643.395000000000	0.357988197577410
644.009000000000	0.363140494278905
644.625000000000	0.368335928233096
645.239000000000	0.371774402770570
645.853000000000	0.376434219476621
646.467000000000	0.380433667413950
647.082000000000	0.384654704759578
647.697000000000	0.388363901064052
648.310000000000	0.393165624310565
648.925000000000	0.397154871304393
649.540000000000	0.401654128822765
650.155000000000	0.406096141694028
650.769000000000	0.410128968089705
651.383000000000	0.413416530879056
651.998000000000	0.418154261855099
652.612000000000	0.422040748026049
653.227000000000	0.426198214073332
653.842000000000	0.430960051505865
654.456000000000	0.435009560929787
655.070000000000	0.439502241765851
655.687000000000	0.443426836918563
656.302000000000	0.448437747997233
656.915000000000	0.452043892836096
657.530000000000	0.455853597384199
658.145000000000	0.460935174521344
658.759000000000	0.465267713503067
659.372000000000	0.470106719331967
659.987000000000	0.473573001969582
660.602000000000	0.478195509940780
661.217000000000	0.482758118461299
661.830000000000	0.486321330436616
662.445000000000	0.490725326197296
663.060000000000	0.494542729101135
663.675000000000	0.499171820979696
664.288000000000	0.503759884147060
664.903000000000	0.507876149032011
665.518000000000	0.511433305054871
666.132000000000	0.515077454849078
666.746000000000	0.518852805655278
667.361000000000	0.523933999112432
667.975000000000	0.527115171451917
668.590000000000	0.530387677546318
669.206000000000	0.534575659362296
669.820000000000	0.538390035338095
670.434000000000	0.540662067044530
671.049000000000	0.545417054159660
671.664000000000	0.548612168996546
672.277000000000	0.552691127498687
672.891000000000	0.555798876713290
673.508000000000	0.558769146019039
674.122000000000	0.562962578128694
674.737000000000	0.566009655588554
675.350000000000	0.569758323699781
675.965000000000	0.573819828345749
676.580000000000	0.576903762210222
677.195000000000	0.580894437414842
677.808000000000	0.584681205758065
678.423000000000	0.588163122037131
679.037000000000	0.593056587026404
679.652000000000	0.596232564283828
680.267000000000	0.599575796101769
680.880000000000	0.603787642087529
681.495000000000	0.607224132281767
682.110000000000	0.611249385830055
682.725000000000	0.614268474640091
683.339000000000	0.618300757716694
683.953000000000	0.622552110121973
684.568000000000	0.625520392683788
685.183000000000	0.629199182104300
685.798000000000	0.632504204317612
686.412000000000	0.635693127079309
687.027000000000	0.639971685633884
687.641000000000	0.643996151615047
688.256000000000	0.647181646261603
688.871000000000	0.650252397618571
689.483000000000	0.654592429076035
690.098000000000	0.658390561533365
690.715000000000	0.660812828261793
691.329000000000	0.664690726946177
691.944000000000	0.667275217993566
692.557000000000	0.670507854022707
693.172000000000	0.674741651121483
693.787000000000	0.678413896454030
694.402000000000	0.681630525280815
695.017000000000	0.685606476478219
695.630000000000	0.689099929346517
696.244000000000	0.692290592775139
696.859000000000	0.695550081263046
697.474000000000	0.699115759053922
698.087000000000	0.702484849985364
698.702000000000	0.706186524402173
699.317000000000	0.709629466665254
699.932000000000	0.713188651409524
700.547000000000	0.716313500116460
701.161000000000	0.719727494283187
701.775000000000	0.723652508533621
702.390000000000	0.726567725339815
703.004000000000	0.730052466139205
703.619000000000	0.733524441579331
704.234000000000	0.736813609668500
704.847000000000	0.741221991412875
705.462000000000	0.743414206259423
706.077000000000	0.746372474236490
706.691000000000	0.749968202693236
707.306000000000	0.752626057011397
707.920000000000	0.756212088107157
708.536000000000	0.759437027303761
709.151000000000	0.763428097267816
709.766000000000	0.766039419124154
710.381000000000	0.770070889552270
710.993000000000	0.772484561290046
711.609000000000	0.776348175208929
712.224000000000	0.779918338345489
712.838000000000	0.783607582605763
713.453000000000	0.785862249755091
714.066000000000	0.789209406618071
714.681000000000	0.792022531838659
715.296000000000	0.795578274324112
715.914000000000	0.798470137822443
716.525000000000	0.802063783632627
717.139000000000	0.805520831612233
717.753000000000	0.807919502737043
718.368000000000	0.811276431574417
718.983000000000	0.814532241399478
719.598000000000	0.816853426134015
720.211000000000	0.820547061151812
720.826000000000	0.823465877692871
721.441000000000	0.826605736996287
722.056000000000	0.830106167698052
722.671000000000	0.832727021661157
723.285000000000	0.835301258133153
723.900000000000	0.838988658474219
724.513000000000	0.841435680321311
725.128000000000	0.845012866098440
725.745000000000	0.848239751280737
726.358000000000	0.851241492639269
726.973000000000	0.854643890581276
727.588000000000	0.857153164012219
728.203000000000	0.859758378841326
728.817000000000	0.863120485699353
729.430000000000	0.865112174238924
730.045000000000	0.868738758216275
730.660000000000	0.870965966913296
731.275000000000	0.874229208461208
731.890000000000	0.876974326664678
732.504000000000	0.880013003085034
733.117000000000	0.882704968255219
733.732000000000	0.885726486548501
734.347000000000	0.888170827444414
734.962000000000	0.891509328039721
735.577000000000	0.894096598751388
736.190000000000	0.896475665766756
736.805000000000	0.899054688277091
737.420000000000	0.901869762890777
738.034000000000	0.904838709197336
738.649000000000	0.907466037252060
739.265000000000	0.909449406347912
739.878000000000	0.912726994794382
740.493000000000	0.914823199575377
741.108000000000	0.918644285144834
741.722000000000	0.919987424883612
742.337000000000	0.922917674489835
742.952000000000	0.925927660980294
743.566000000000	0.928722530445381
744.181000000000	0.931115843667395
744.796000000000	0.934100935720195
745.410000000000	0.936633129057719
746.025000000000	0.939288925656625
746.640000000000	0.942082555886781
747.253000000000	0.944441369436229
747.868000000000	0.947036232839793
748.483000000000	0.950982450272338
749.097000000000	0.953219000501700
749.712000000000	0.955809545051863
750.326000000000	0.959200395137533
750.940000000000	0.961312904758491
751.555000000000	0.963820169293110
752.170000000000	0.966548436439586
752.785000000000	0.969763305427189
753.398000000000	0.971473849975762
754.013000000000	0.973756266510700
754.627000000000	0.976367946917836
755.242000000000	0.979351887420157
755.857000000000	0.981715873858284
756.472000000000	0.984249936979728
757.085000000000	0.986755956581171
757.700000000000	0.988670982975139
758.316000000000	0.990843034842490
758.930000000000	0.993158923888477
759.545000000000	0.994844335447896
760.158000000000	0.997604348070849
760.774000000000	0.999895082361873
761.389000000000	1.00179805570359
762.004000000000	1.00357381425128
762.619000000000	1.00625652177389
763.233000000000	1.00820569450358
763.846000000000	1.01023597885529
764.461000000000	1.01274940044290
765.076000000000	1.01436835625660
765.691000000000	1.01679226941209
766.306000000000	1.01972989869935
766.920000000000	1.02158663577267
767.534000000000	1.02346447784120
768.148000000000	1.02657959953517
768.763000000000	1.02800005413719
769.378000000000	1.03033581299125
769.993000000000	1.03284025156626
770.608000000000	1.03535007006057
771.221000000000	1.03704915894721
771.836000000000	1.03912225414539
772.450000000000	1.04116142435038
773.065000000000	1.04380661322092
773.680000000000	1.04633439239709
774.294000000000	1.04766530938370
774.908000000000	1.05003923078165
775.523000000000	1.05208606964053
776.139000000000	1.05404039870723
776.753000000000	1.05546169893759
777.368000000000	1.05788256831988
777.982000000000	1.05997173593562
778.597000000000	1.06190866295072
779.211000000000	1.06391935325083
779.826000000000	1.06570663953662
780.441000000000	1.06740402989707
781.056000000000	1.06937788179423
781.671000000000	1.07127426733987
782.284000000000	1.07264599456646
782.899000000000	1.07417475023231
783.513000000000	1.07646162034365
784.128000000000	1.07802044567393
784.743000000000	1.08101693018691
785.356000000000	1.08226238140834
785.971000000000	1.08342868069400
786.586000000000	1.08523035496585
787.202000000000	1.08754619545008
787.816000000000	1.08948064780136
788.431000000000	1.09098262894820
789.044000000000	1.09244988320350
789.659000000000	1.09432731210484
790.274000000000	1.09595187761116
790.889000000000	1.09770433310277
791.503000000000	1.09966145244882
792.118000000000	1.10081740525153
792.731000000000	1.10285452975455
793.346000000000	1.10402367762001
793.961000000000	1.10558094575092
794.576000000000	1.10723726127495
795.190000000000	1.10867620273979
795.805000000000	1.11060242926650
796.419000000000	1.11152214005958
797.034000000000	1.11385875712782
797.649000000000	1.11511365968318
798.264000000000	1.11653725873585
798.879000000000	1.11795503330981
799.492000000000	1.11947199304672
800.107000000000	1.12061182589851
800.722000000000	1.12229716352127
801.336000000000	1.12344388663571
801.951000000000	1.12524681270154
802.566000000000	1.12701811197940
803.180000000000	1.12832534281381
803.795000000000	1.13059910010782
804.410000000000	1.13100133387510
805.024000000000	1.13218137365318
805.639000000000	1.13432965245847
806.252000000000	1.13572333825993
806.867000000000	1.13748798381398
807.482000000000	1.13850359119437
808.097000000000	1.14049378854559
808.712000000000	1.14240538209121
809.326000000000	1.14408148282359
809.941000000000	1.14506186390376
810.554000000000	1.14737578186386
811.169000000000	1.14855244969869
811.784000000000	1.15124903354427
812.398000000000	1.15214812464182
813.014000000000	1.15403598827045
813.628000000000	1.15619697205123
814.243000000000	1.15723636367487
814.858000000000	1.15849401302908
815.473000000000	1.16043044331202
816.088000000000	1.16153051793581
816.702000000000	1.16345344034339
817.315000000000	1.16509472743067
817.930000000000	1.16728158544904
818.545000000000	1.16865945170190
819.160000000000	1.16990951437990
819.775000000000	1.17105479714631
820.389000000000	1.17264921875834
821.003000000000	1.17382562142790
821.617000000000	1.17579542668991
822.232000000000	1.17710622598069
822.847000000000	1.17838158786445
823.462000000000	1.17987415992999
824.076000000000	1.18216237091897
824.690000000000	1.18304078370707
825.305000000000	1.18394781477798
825.919000000000	1.18591217902224
826.534000000000	1.18786257328730
827.149000000000	1.18834861318563
827.764000000000	1.18964376281810
828.378000000000	1.19131279622453
828.993000000000	1.19292962391056
829.607000000000	1.19457336850327
830.222000000000	1.19584374513834
830.838000000000	1.19723173560331
831.452000000000	1.19897837536205
832.066000000000	1.19975936027078
832.680000000000	1.20165494024627
833.296000000000	1.20306783499709
833.914000000000	1.20413517159057
834.525000000000	1.20605673831675
835.140000000000	1.20746876195003
835.753000000000	1.20933339504744
836.367000000000	1.21136085423794
836.982000000000	1.21286766197018
837.597000000000	1.21407383681936
838.212000000000	1.21530363466882
838.827000000000	1.21678088186703
839.440000000000	1.21827021765624
840.055000000000	1.21959127060809
840.670000000000	1.22055704789455
841.285000000000	1.22198489425603
841.900000000000	1.22380722564046
842.514000000000	1.22499693115792
843.128000000000	1.22684374213779
843.743000000000	1.22727941619671
844.358000000000	1.22890272270189
844.972000000000	1.22983095410684
845.585000000000	1.23171253680138
846.200000000000	1.23154963024767
846.815000000000	1.23383953214457
847.430000000000	1.23486344911984
848.045000000000	1.23623365779464
848.659000000000	1.23678836175687
849.274000000000	1.23770529973077
849.889000000000	1.23900597043192
850.504000000000	1.23979330568995
851.118000000000	1.24083229685712
851.732000000000	1.24155488107463
852.347000000000	1.24300691472808
852.961000000000	1.24299397908236
853.576000000000	1.24509287346128
854.191000000000	1.24580648755177
854.804000000000	1.24610936072930
855.420000000000	1.24713689178147
856.034000000000	1.24821585000269
856.649000000000	1.24879752930758
857.264000000000	1.24930026595110
857.879000000000	1.25114761257076
858.492000000000	1.25152451603415
859.107000000000	1.25326690152231
859.722000000000	1.25465288733793
860.337000000000	1.25545553593840
860.951000000000	1.25692873647046
861.564000000000	1.25815955430350
862.179000000000	1.25908900532831
862.794000000000	1.26064141477040
863.409000000000	1.26242446690751
864.024000000000	1.26353245932509
864.637000000000	1.26363724491121
865.252000000000	1.26495222002497
865.868000000000	1.26640683273434
866.482000000000	1.26717600762252
867.097000000000	1.26906966986120
867.712000000000	1.27018450407837
868.325000000000	1.27140251909255
868.940000000000	1.27163404954297
869.555000000000	1.27161247318841
870.170000000000	1.27411727602008
870.785000000000	1.27412358818480
871.398000000000	1.27406442092453
872.014000000000	1.27562366810996
872.628000000000	1.27551404767753
873.243000000000	1.27716177949187
873.858000000000	1.27785638623802
874.472000000000	1.27825573665110
875.085000000000	1.27842204971118
875.700000000000	1.28075836080154
876.315000000000	1.28019416731374
876.930000000000	1.28122015537504
877.544000000000	1.28240971442525
878.159000000000	1.28344798435081
878.773000000000	1.28421442029134
879.387000000000	1.28596074706353
880.002000000000	1.28648876790346
880.617000000000	1.28861577707790
881.232000000000	1.28910425687062
881.845000000000	1.28982741699668
882.460000000000	1.29194615857346
883.076000000000	1.29297888844609
883.691000000000	1.29387069127365
884.306000000000	1.29524431767915
884.919000000000	1.29728879504075
885.534000000000	1.29912275581971
886.149000000000	1.29936528531455
886.764000000000	1.30122050798769
887.378000000000	1.30267384839288
887.991000000000	1.30416646253739
888.606000000000	1.30522978524249
889.222000000000	1.30646614729196
889.836000000000	1.30711730757051
890.451000000000	1.30792413128405
891.064000000000	1.30884235527854
891.679000000000	1.30974456122967
892.293000000000	1.31029887137306
892.909000000000	1.31158081461873
893.523000000000	1.31260136883960
894.138000000000	1.31292890451672
894.751000000000	1.31364254507073
895.366000000000	1.31414970561059
895.981000000000	1.31432698105459
896.596000000000	1.31528427406662
897.210000000000	1.31597445738079
897.824000000000	1.31536947513905
898.439000000000	1.31662348755545
899.053000000000	1.31726947891871
899.668000000000	1.31806278806681
900.284000000000	1.31775957666234
900.898000000000	1.31958264621091
901.513000000000	1.31995720639225
902.128000000000	1.31996899513583
902.742000000000	1.32058617582306
903.357000000000	1.32137242869777
903.972000000000	1.32226498131252
904.585000000000	1.32315983619208
905.200000000000	1.32388254958894
905.815000000000	1.32567317008337
906.430000000000	1.32617829980291
907.044000000000	1.32738837672380
907.658000000000	1.32747066792202
908.272000000000	1.32813107840927
908.887000000000	1.32945013824695
909.502000000000	1.33044288606171
910.116000000000	1.33033206048866
910.730000000000	1.33198819649025
911.345000000000	1.33225512530257
911.961000000000	1.33245151296341
912.575000000000	1.33373912142415
913.190000000000	1.33459478185083
913.805000000000	1.33483252332091
914.418000000000	1.33592408956502
915.033000000000	1.33673122724520
915.648000000000	1.33720378713645
916.262000000000	1.33822414651662
916.877000000000	1.33927299106144
917.490000000000	1.34088531157200
918.106000000000	1.34075905581250
918.721000000000	1.34230661133847
919.336000000000	1.34314197678126
919.951000000000	1.34531281478580
920.564000000000	1.34551729843742
921.179000000000	1.34696506423252
921.793000000000	1.34763458335317
922.408000000000	1.34903939041971
923.023000000000	1.34960679708960
923.638000000000	1.35085524607885
924.251000000000	1.35137488450675
924.866000000000	1.35255510255049
925.480000000000	1.35374103729205
926.095000000000	1.35522171432339
926.710000000000	1.35593925018463
927.325000000000	1.35767807352613
927.938000000000	1.35854653451735
928.553000000000	1.35942499369205
929.168000000000	1.35988878119831
929.783000000000	1.36031440218250
930.397000000000	1.36167470250627
931.011000000000	1.36135681038215
931.626000000000	1.36353335647070
932.241000000000	1.36390684755211
932.856000000000	1.36481683962884
933.471000000000	1.36476973396075
934.084000000000	1.36613669390421
934.699000000000	1.36675631874823
935.314000000000	1.36716284507434
935.930000000000	1.36786570154004
936.544000000000	1.36882560796710
937.158000000000	1.36998148318714
937.774000000000	1.37136412137270
938.386000000000	1.37194605646488
939.002000000000	1.37269007421011
939.617000000000	1.37254002536360
940.231000000000	1.37346689361254
940.846000000000	1.37430527065029
941.459000000000	1.37506273968788
942.074000000000	1.37646428683155
942.689000000000	1.37632288712105
943.304000000000	1.37780037413908
943.919000000000	1.37850251593511
944.533000000000	1.37907215322808
945.147000000000	1.37943363895991
945.761000000000	1.38057989795426
946.376000000000	1.38124954036224
946.991000000000	1.38216925567426
947.604000000000	1.38231274792380
948.219000000000	1.38245517237571
948.834000000000	1.38405621104222
949.449000000000	1.38515965157519
950.063000000000	1.38637525149226
950.678000000000	1.38646182439690
951.292000000000	1.38823427657884
951.907000000000	1.38805083317701
952.521000000000	1.38993695180597
953.137000000000	1.38890250368055
953.752000000000	1.39058796421760
954.366000000000	1.39140282326055
954.981000000000	1.39221343191812
955.595000000000	1.39225504881103
956.210000000000	1.39362182898207
956.825000000000	1.39410636694091
957.440000000000	1.39471845500933
958.054000000000	1.39594296088206
958.668000000000	1.39688404559891
959.283000000000	1.39692351449744
959.898000000000	1.39780980163917
960.512000000000	1.39854002775774
961.125000000000	1.39962131520639
961.740000000000	1.40021096559947
962.355000000000	1.40090743543040
962.970000000000	1.40183404960351
963.585000000000	1.40227534469730
964.198000000000	1.40271225008154
964.813000000000	1.40348173725985
965.427000000000	1.40410486392060
966.043000000000	1.40515654157759
966.657000000000	1.40539543328471
967.271000000000	1.40647710248827
967.885000000000	1.40676343444093
968.500000000000	1.40784761348378
969.115000000000	1.40812852514635
969.730000000000	1.40891316883757
970.345000000000	1.41019957435637
970.959000000000	1.41070554451163
971.573000000000	1.41137588245554
972.188000000000	1.41174853057151
972.803000000000	1.41313825574133
973.418000000000	1.41410242841068
974.031000000000	1.41506013876293
974.646000000000	1.41573658654921
975.261000000000	1.41595612400327
975.876000000000	1.41648034704307
976.490000000000	1.41792547072918
977.105000000000	1.41805344783316
977.720000000000	1.41887939626394
978.334000000000	1.41979273445079
978.949000000000	1.41999698280760
979.564000000000	1.42107185352287
980.179000000000	1.42113692815608
980.792000000000	1.42158652093583
981.407000000000	1.42261309777947
982.022000000000	1.42273898357606
982.636000000000	1.42363754306362
983.251000000000	1.42373581648049
983.864000000000	1.42415136682463
984.479000000000	1.42436021457617
985.094000000000	1.42538514355780
985.709000000000	1.42520698372341
986.323000000000	1.42582948091142
986.937000000000	1.42674850151187
987.551000000000	1.42649174623107
988.167000000000	1.42679472846833
988.782000000000	1.42734884225447
989.397000000000	1.42747705941399
990.012000000000	1.42812529787137
990.625000000000	1.42864301520815
991.240000000000	1.42939322375128
991.854000000000	1.42918945639926
992.469000000000	1.42948816122139
993.084000000000	1.43020307336954
993.697000000000	1.43145502859235
994.312000000000	1.43081941599979
994.927000000000	1.43237164727011
995.542000000000	1.43222867802197
996.157000000000	1.43299160204071
996.770000000000	1.43367043106413
997.386000000000	1.43381322217469
998	1.43362589251435
998.615000000000	1.43460506270092
999.230000000000	1.43473900452513
999.843000000000	1.43524964384147
1000.45800000000	1.43491934410509
1001.07200000000	1.43580234176329
1001.68700000000	1.43637074382049
1002.30200000000	1.43663773191422
1002.91500000000	1.43717627457610
1003.53000000000	1.43712517063064
1004.14500000000	1.43738443915742
1004.75900000000	1.43807828350655
1005.37500000000	1.43894522505898
1005.99000000000	1.43942415471458
1006.60300000000	1.43925878390941
1007.21800000000	1.44028008343423
1007.83300000000	1.44091776398198
1008.44800000000	1.44088548033985
1009.06300000000	1.44148107980270
1009.67600000000	1.44218213122861
1010.29100000000	1.44227743944434
1010.90500000000	1.44241490195366
1011.52000000000	1.44352673585835
1012.13500000000	1.44408823706726
1012.75000000000	1.44458985572373
1013.36400000000	1.44514147062900
1013.97900000000	1.44518243417646
1014.59400000000	1.44623380131780
1015.20800000000	1.44720096372580
1015.82100000000	1.44789725386288
1016.43600000000	1.44848145884313
1017.05100000000	1.44853689206983
1017.66600000000	1.44933450217101
1018.27900000000	1.45029001979321
1018.89400000000	1.45054551910072
1019.50900000000	1.45082770610173
1020.12300000000	1.45168013458391
1020.73800000000	1.45209356716662
1021.35200000000	1.45204341362559
1021.96700000000	1.45284380001547
1022.58100000000	1.45319170861319
1023.19700000000	1.45328056604402
1023.81300000000	1.45406114154708
1024.42700000000	1.45440468494074
1025.04100000000	1.45418434137535
1025.65600000000	1.45480152970684
1026.27100000000	1.45522300439403
1026.88500000000	1.45560556408532
1027.49800000000	1.45647770037506
1028.11300000000	1.45587120737089
1028.72800000000	1.45634395338744
1029.34300000000	1.45606345763509
1029.95800000000	1.45627251784625
1030.57100000000	1.45689772545068
1031.18500000000	1.45682749539557
1031.80000000000	1.45750844206157
1032.41500000000	1.45713885448798
1033.03000000000	1.45763397797992
1033.64300000000	1.45734893467876
1034.25800000000	1.45766934229405
1034.87300000000	1.45746445073699
1035.48800000000	1.45825456409857
1036.10200000000	1.45840025491906
1036.71600000000	1.45872182989702
1037.33200000000	1.45966245724031
1037.94600000000	1.45973915701653
1038.56100000000	1.45965442665543
1039.17600000000	1.45979905704985
1039.78900000000	1.46033561674267
1040.40500000000	1.46064954454246
1041.02000000000	1.46114389796819
1041.63400000000	1.46129078607592
1042.24900000000	1.46236889614700
1042.86200000000	1.46211923307377
1043.47700000000	1.46251123954225
1044.09200000000	1.46274396236686
1044.70700000000	1.46431715624478
1045.32100000000	1.46382225745386
1045.93500000000	1.46418540922415
1046.54900000000	1.46529421730366
1047.16400000000	1.46591499069643
1047.77900000000	1.46590930550777
1048.39400000000	1.46605745961119
1049.00700000000	1.46595810760874
1049.62200000000	1.46649868969519
1050.23700000000	1.46738053385185
1050.85200000000	1.46781532435199
1051.46500000000	1.46821332316640
1052.08000000000	1.46902184550428
1052.69500000000	1.46887115167720
1053.31000000000	1.46922240772749
1053.92500000000	1.47011365100878
1054.53800000000	1.47022508489689
1055.15400000000	1.47022833378575
1055.76800000000	1.47105390330490
1056.38300000000	1.47083954595816
1056.99800000000	1.47169982444317
1057.61100000000	1.47205125161570
1058.22700000000	1.47201097380456
1058.84200000000	1.47209568781655
1059.45600000000	1.47196051606067
1060.07100000000	1.47284665933822
1060.68400000000	1.47280075646495
1061.29900000000	1.47326057264501
1061.91400000000	1.47291997889726
1062.52900000000	1.47339543566708
1063.14400000000	1.47381734476084
1063.75700000000	1.47478977359589
1064.37100000000	1.47505990279864
1064.98700000000	1.47546520993760
1065.60100000000	1.47591185174906
1066.21600000000	1.47608822460458
1066.82900000000	1.47571055826046
1067.44400000000	1.47762296770689
1068.05900000000	1.47720387434083
1068.67400000000	1.47710433097394
1069.28800000000	1.47819808685684
1069.90200000000	1.47890313248352
1070.51600000000	1.47961051153788
1071.13100000000	1.48036830869579
1071.74600000000	1.48072036252469
1072.36100000000	1.48033566990309
1072.97500000000	1.48112151540925
1073.58900000000	1.48197122473112
1074.20400000000	1.48178436422691
1074.81800000000	1.48168136451591
1075.43400000000	1.48267882574153
1076.04900000000	1.48301649925672
1076.66400000000	1.48343809069571
1077.27800000000	1.48369078253803
1077.89300000000	1.48347924935660
1078.50800000000	1.48445579320823
1079.12200000000	1.48475441070389
1079.73500000000	1.48465469537553
1080.35100000000	1.48510888600999
1080.96500000000	1.48553287701487
1081.58000000000	1.48560327077708
1082.19500000000	1.48622653450239
1082.80800000000	1.48688231126438
1083.42300000000	1.48669303238734
1084.03800000000	1.48706455568147
1084.65200000000	1.48758834720664
1085.26600000000	1.48821408134191
1085.88000000000	1.48807400428024
1086.49500000000	1.48841091760088
1087.11000000000	1.48921146488999
1087.72500000000	1.48980829102935
1088.33800000000	1.48954048089571
1088.95300000000	1.49020679180538
1089.56800000000	1.49041614791018
1090.18200000000	1.49126405253954
1090.79700000000	1.49110261875167
1091.41100000000	1.49158985329555
1092.02600000000	1.49245029290050
1092.64000000000	1.49221261133890
1093.25600000000	1.49264170386660
1093.87100000000	1.49330954234620
1094.48500000000	1.49335985808457
1095.10000000000	1.49425871113970
1095.71500000000	1.49446711360868
1096.32900000000	1.49420916038741
1096.94200000000	1.49486821069926
1097.55700000000	1.49478065605102
1098.17200000000	1.49504738068385
1098.78700000000	1.49554621922482
1099.40200000000	1.49652957060504
1100.01500000000	1.49654289649341
1100.63000000000	1.49730658874313
1101.24500000000	1.49731882030523
1101.85900000000	1.49768437897475
1102.47400000000	1.49800510344778
1103.08800000000	1.49881500458223
1103.70300000000	1.49871504086881
1104.31700000000	1.49881926685088
1104.93300000000	1.49857009455454
1105.54600000000	1.49921175719212
1106.16100000000	1.49939679878856
1106.77600000000	1.49988147544441
1107.39100000000	1.50056373451296
1108.00500000000	1.50015396102163
1108.61800000000	1.49999558827948
1109.23400000000	1.50116390299834
1109.84800000000	1.50157913326201
1110.46400000000	1.50164639691331
1111.07900000000	1.50194267264995
1111.69200000000	1.50271388838721
1112.30700000000	1.50326401394517
1112.92200000000	1.50406241082603
1113.53700000000	1.50411846328703
1114.15100000000	1.50470130369134
1114.76400000000	1.50500671924882
1115.37900000000	1.50515714694850
1115.99400000000	1.50541992363428
1116.60900000000	1.50648833800128
1117.22400000000	1.50685794092732
1117.83700000000	1.50726575672666
1118.45200000000	1.50790292228129
1119.06600000000	1.50930800395065
1119.68100000000	1.50900097015721
1120.29500000000	1.50930890536826
1120.91000000000	1.50941898434624
1121.52400000000	1.50952455567690
1122.13900000000	1.51042064635151
1122.75400000000	1.51022149819159
1123.36800000000	1.50993913492875
1123.98300000000	1.51080718251722
1124.59800000000	1.51054279291430
1125.21300000000	1.51103415650285
1125.82500000000	1.51084731788794
1126.44100000000	1.51114864221139
1127.05600000000	1.51102706922177
1127.67000000000	1.51206627541895
1128.28400000000	1.51168144901912
1128.89900000000	1.51239454215403
1129.51400000000	1.51224144064531
1130.12900000000	1.51301874446815
1130.74200000000	1.51287347476392
1131.35700000000	1.51213648215140
1131.97200000000	1.51223762350814
1132.58700000000	1.51156371187707
1133.20100000000	1.51234427512798
1133.81500000000	1.51299556648692
1134.43000000000	1.51306297069187
1135.04500000000	1.51280971568129
1135.66000000000	1.51330467454389
1136.27500000000	1.51309866377120
1136.88800000000	1.51446352648381
1137.50300000000	1.51322782506338
1138.11800000000	1.51417296050209
1138.73200000000	1.51453185594096
1139.34700000000	1.51519582180131
1139.96000000000	1.51474321596520
1140.57500000000	1.51496259261454
1141.19000000000	1.51598572885381
1141.80500000000	1.51567154000988
1142.41800000000	1.51647974225871
1143.03300000000	1.51638956795053
1143.64800000000	1.51671260205999
1144.26200000000	1.51645239851654
1144.87700000000	1.51641514109267
1145.49200000000	1.51785299463212
1146.10600000000	1.51797225774479
1146.72100000000	1.51834382351503
1147.33600000000	1.51817702950116
1147.94900000000	1.51858462849855
1148.56400000000	1.51889203210024
1149.17900000000	1.51835352376431
1149.79400000000	1.51897405681507
1150.40800000000	1.51928485096562
1151.02200000000	1.52045194160450
1151.63700000000	1.52058818074905
1152.25100000000	1.52043594915353
1152.86600000000	1.52096433016418
1153.48000000000	1.52131243562720
1154.09600000000	1.52154563319300
1154.71000000000	1.52209327797083
1155.32500000000	1.52257899538585
1155.94000000000	1.52258452949060
1156.55300000000	1.52263287391499
1157.16800000000	1.52330127921635
1157.78300000000	1.52345788893504
1158.39700000000	1.52299779973648
1159.01000000000	1.52299316316953
1159.62500000000	1.52311706991092
1160.24000000000	1.52270549667063
1160.85500000000	1.52202907550961
1161.47000000000	1.52135274392239
1162.08300000000	1.52191726266898
1162.69900000000	1.52049159144042
1163.31400000000	1.52072812018078
1163.92900000000	1.51967340766029
1164.54300000000	1.51967442003813
1165.15700000000	1.51840590619137
1165.77100000000	1.51754084759133
1166.38600000000	1.51617267624725
1167.00100000000	1.51550837678465
1167.61600000000	1.51492070103363
1168.22900000000	1.51406972456234
1168.84400000000	1.51336181525751
1169.45800000000	1.51335157432449
1170.07300000000	1.51307130325086
1170.68700000000	1.51232527019504
1171.30200000000	1.51213617505094
1171.91700000000	1.51237344223699
1172.53200000000	1.51230921673430
1173.14700000000	1.51227986616922
1173.76000000000	1.51240461348844
1174.37500000000	1.51298167115503
1174.99000000000	1.51314359137235
1175.60400000000	1.51364532613516
1176.21800000000	1.51433167707370
1176.83200000000	1.51521960303578
1177.44800000000	1.51553807625834
1178.06200000000	1.51655118768055
1178.67700000000	1.51750595407762
1179.29000000000	1.51878639614488
1179.92600000000	1.51950413537819
1180.52000000000	1.52038031487937
1181.13600000000	1.52140342985699
1181.74900000000	1.52256310674527
1182.36400000000	1.52306465486146
1182.97800000000	1.52379512032436
1183.59300000000	1.52437459651321
1184.20800000000	1.52518082580096
1184.82200000000	1.52547621120721
1185.43600000000	1.52618107705354
1186.05100000000	1.52641674375296
1186.66700000000	1.52722105202350
1187.28100000000	1.52815297822395
1187.89500000000	1.52854784884138
1188.51000000000	1.52919445866340
1189.12500000000	1.52893702000931
1189.73900000000	1.52928905953702
1190.35200000000	1.52964336832977
1190.96800000000	1.52946719062468
1191.58200000000	1.52979668999943
1192.19700000000	1.53024701874209
1192.81200000000	1.53051335682153
1193.42600000000	1.53020729496580
1194.04000000000	1.53104153298811
1194.65500000000	1.53137227615914
1195.27000000000	1.53035939348020
1195.88300000000	1.53102314490048
1196.49800000000	1.53087400520248
1197.11300000000	1.53115505524184
1197.72900000000	1.53183927562130
1198.34300000000	1.53095839065155
1198.95600000000	1.53201182512853
1199.57200000000	1.53179942913225
1200.18600000000	1.53128890629013
1200.80100000000	1.53192118366155
1201.41600000000	1.53209048488972
1202.02900000000	1.53224508438302
1202.64300000000	1.53206879241656
1203.25800000000	1.53263000955774
1203.87300000000	1.53194888660495
1204.48700000000	1.53269192158416
1205.10100000000	1.53270310556573
1205.71600000000	1.53357165578472
1206.33100000000	1.53388787728759
1206.94600000000	1.53350254985609
1207.55900000000	1.53456893920467
1208.17500000000	1.53393050134417
1208.79000000000	1.53532358399901
1209.40400000000	1.53574839570098
1210.01800000000	1.53546688340874
1210.63300000000	1.53613245619388
1211.24700000000	1.53621824516463
1211.86200000000	1.53716200446548
1212.47700000000	1.53678547371920
1213.09000000000	1.53729065956019
1213.70500000000	1.53681464365703
1214.32000000000	1.53797785530886
1214.93400000000	1.53727226687425
1215.54900000000	1.53690364104991
1216.16300000000	1.53745633398302
1216.77800000000	1.53749919743730
1217.39300000000	1.53768338279692
1218.00800000000	1.53744247625859
1218.62100000000	1.53840792136900
1219.23600000000	1.53790240509457
1219.85100000000	1.53819402065767
1220.46600000000	1.53759016525725
1221.08000000000	1.53824695751590
1221.69400000000	1.53791556000417
1222.30800000000	1.53880081781790
1222.92300000000	1.53916373213578
1223.53800000000	1.53877009212523
1224.15200000000	1.53903234179059
1224.76600000000	1.53949365508072
1225.38200000000	1.53984758303030
1225.99700000000	1.53922204491724
1226.61000000000	1.53996952157336
1227.22500000000	1.54006783141330
1227.84000000000	1.54087315299298
1228.45400000000	1.54039905393892
[truncated: 138,123 more rows]
