# Supplementary material for: Some oscillatory phenomena of blood glucose regulation: An exploratory pilot study in pigs
Source: PLoS One. 2018 Apr 2;13(4):e0194826. doi: 10.1371/journal.pone.0194826 (PMC5880381; doi:10.1371/journal.pone.0194826)
Supplement: S4 Text — (TXT) [file pone.0194826.s004.txt]

0	-4.54561609138155
0.579000000000000	-4.54570372723173
1.19400000000000	-4.54574851804884
1.80900000000000	-4.54562680254654
2.42400000000000	-4.54542101266383
3.03700000000000	-4.54574657063382
3.65200000000000	-4.54558136101713
4.26700000000000	-4.54557454473729
4.88100000000000	-4.54542782923995
5.49600000000000	-4.54561803886851
6.10900000000000	-4.54560148519513
6.72400000000000	-4.54549956479095
7.33900000000000	-4.54555149912234
7.95400000000000	-4.54545996435017
8.56900000000000	-4.54549924019898
9.18300000000000	-4.54534473103384
9.79800000000000	-4.54517950262098
10.4120000000000	-4.54501881138805
11.0270000000000	-4.54490356367941
11.6420000000000	-4.54498115339542
12.2570000000000	-4.54480032451118
12.8700000000000	-4.54481688193941
13.4850000000000	-4.54451039461274
14.1010000000000	-4.54430356557505
14.7150000000000	-4.54432532053346
15.3300000000000	-4.54433863320314
15.9440000000000	-4.54398274555961
16.5590000000000	-4.54412042897283
17.1730000000000	-4.54361642959750
17.7880000000000	-4.54390935551031
18.4030000000000	-4.54395579275404
19.0170000000000	-4.54351964829338
19.6300000000000	-4.54355439893246
20.2460000000000	-4.54342741129476
20.8600000000000	-4.54317861921486
21.4750000000000	-4.54320980038348
22.0900000000000	-4.54316952465551
22.7030000000000	-4.54305746477099
23.3170000000000	-4.54285347417735
23.9330000000000	-4.54318608972824
24.5470000000000	-4.54319875708440
25.1620000000000	-4.54304772026525
25.7750000000000	-4.54311268312924
26.3910000000000	-4.54299899733346
27.0060000000000	-4.54314289045419
27.6210000000000	-4.54309319439545
28.2350000000000	-4.54295709507477
28.8500000000000	-4.54275634712898
29.4640000000000	-4.54304772026525
30.0790000000000	-4.54278136003546
30.6930000000000	-4.54268455585558
31.3080000000000	-4.54283788205516
31.9230000000000	-4.54299380018108
32.5360000000000	-4.54266928784013
33.1520000000000	-4.54312794922897
33.7670000000000	-4.54328093139456
34.3810000000000	-4.54272613649937
34.9960000000000	-4.54260041852500
35.6090000000000	-4.54276446822192
36.2240000000000	-4.54288433338302
36.8390000000000	-4.54278915622986
37.4540000000000	-4.54258417556638
38.0680000000000	-4.54272808558004
38.6830000000000	-4.54278655750031
39.2960000000000	-4.54246430022305
39.9110000000000	-4.54275667197306
40.5260000000000	-4.54281709245188
41.1410000000000	-4.54278493329337
41.7550000000000	-4.54261243826630
42.3690000000000	-4.54267773398449
42.9840000000000	-4.54285347417735
43.5980000000000	-4.54284600296072
44.2140000000000	-4.54285834670142
44.8290000000000	-4.54272451226465
45.4440000000000	-4.54276349369176
46.0570000000000	-4.54293013444408
46.6720000000000	-4.54304154873105
47.2870000000000	-4.54296066815497
47.9010000000000	-4.54304284800230
48.5160000000000	-4.54305876403639
49.1310000000000	-4.54288043539296
49.7460000000000	-4.54322961327474
50.3600000000000	-4.54327930741485
50.9750000000000	-4.54290284877706
51.5890000000000	-4.54317537116063
52.2040000000000	-4.54310651170850
52.8170000000000	-4.54305519105539
53.4320000000000	-4.54333159918670
54.0470000000000	-4.54330009429882
54.6620000000000	-4.54322798927144
55.2760000000000	-4.54344267603474
55.8900000000000	-4.54365280309351
56.5050000000000	-4.54364923071317
57.1190000000000	-4.54389798965838
57.7340000000000	-4.54382979377895
58.3490000000000	-4.54385187639830
58.9620000000000	-4.54431298191677
59.5770000000000	-4.54445130183756
60.1920000000000	-4.54439740316970
60.8070000000000	-4.54452727808124
61.4230000000000	-4.54466364159985
62.0370000000000	-4.54500582591870
62.6510000000000	-4.54486135935259
63.2650000000000	-4.54489999256359
63.8800000000000	-4.54494836464386
64.4950000000000	-4.54503569242685
65.1100000000000	-4.54540673027122
65.7290000000000	-4.54511100684787
66.3380000000000	-4.54523014319168
66.9530000000000	-4.54516262226942
67.5670000000000	-4.54486720305869
68.1830000000000	-4.54514931270458
68.7980000000000	-4.54519962908857
69.4120000000000	-4.54513762621606
70.0260000000000	-4.54525221705940
70.6410000000000	-4.54531032261056
71.2550000000000	-4.54529701360222
71.8700000000000	-4.54506361089090
72.4830000000000	-4.54497660843812
73.0980000000000	-4.54468149833752
73.7130000000000	-4.54469188767063
74.3280000000000	-4.54444935370726
74.9430000000000	-4.54460033062081
75.5560000000000	-4.54471493889435
76.1710000000000	-4.54457565526529
76.7850000000000	-4.54414997825131
77.4000000000000	-4.54426979641900
78.0150000000000	-4.54423959872724
78.6290000000000	-4.54420355598304
79.2450000000000	-4.54428733044416
79.8590000000000	-4.54421167375031
80.4750000000000	-4.54411490875056
81.0900000000000	-4.54408146251349
81.7020000000000	-4.54405645880904
82.3170000000000	-4.54408016362411
82.9320000000000	-4.54413634015349
83.5470000000000	-4.54409152888999
84.1620000000000	-4.54384505678058
84.7750000000000	-4.54408048834650
85.3900000000000	-4.54386454136771
86.0040000000000	-4.54393176236845
86.6200000000000	-4.54406132967443
87.2340000000000	-4.54402366147388
87.8490000000000	-4.54404282035021
88.4620000000000	-4.54426525054642
89.0770000000000	-4.54413471656691
89.6920000000000	-4.54442305384310
90.3060000000000	-4.54433084042698
90.9210000000000	-4.54441168964368
91.5350000000000	-4.54427791403406
92.1490000000000	-4.54420517953799
92.7640000000000	-4.54430421497873
93.3800000000000	-4.54431752772794
93.9950000000000	-4.54462565514858
94.6090000000000	-4.54417692957550
95.2220000000000	-4.54458669426143
95.8380000000000	-4.54445909434801
96.4530000000000	-4.54444285993185
97.0680000000000	-4.54401684218774
97.6830000000000	-4.54444480806572
98.2970000000000	-4.54430324087316
98.9100000000000	-4.54424674229053
99.5250000000000	-4.54411458403133
100.140000000000	-4.54418926866736
100.755000000000	-4.54416946115686
101.370000000000	-4.54432369703373
101.983000000000	-4.54419673704413
102.598000000000	-4.54422498684824
103.212000000000	-4.54430356557505
103.828000000000	-4.54416588929888
104.442000000000	-4.54417270829734
105.057000000000	-4.54417303301122
105.670000000000	-4.54424479404743
106.285000000000	-4.54444740557589
106.900000000000	-4.54418180027480
107.515000000000	-4.54439220807392
108.129000000000	-4.54416816229983
108.743000000000	-4.54444285993185
109.358000000000	-4.54454610954706
109.972000000000	-4.54461656431335
110.587000000000	-4.54461039551897
111.202000000000	-4.54471169225222
111.816000000000	-4.54449773195841
112.431000000000	-4.54469221233679
113.046000000000	-4.54433148982565
113.662000000000	-4.54448636799922
114.276000000000	-4.54445422403099
114.889000000000	-4.54479805191693
115.505000000000	-4.54456396687883
116.119000000000	-4.54485584028796
116.734000000000	-4.54460552541054
117.349000000000	-4.54436883004840
117.963000000000	-4.54478831221075
118.576000000000	-4.54480032451118
119.191000000000	-4.54487012490811
119.807000000000	-4.54482175175648
120.421000000000	-4.54498959401488
121.036000000000	-4.54477727384461
121.649000000000	-4.54506523405063
122.264000000000	-4.54473766530570
122.879000000000	-4.54494317035826
123.493000000000	-4.54487824114383
124.108000000000	-4.54460292801663
124.723000000000	-4.54441591063631
125.337000000000	-4.54450162816457
125.952000000000	-4.54457533058841
126.567000000000	-4.54488798060207
127.182000000000	-4.54445649684644
127.795000000000	-4.54466623894912
128.409000000000	-4.54449221232565
129.025000000000	-4.54482337502734
129.639000000000	-4.54438051908050
130.254000000000	-4.54470195230794
130.869000000000	-4.54464903147463
131.483000000000	-4.54463149924460
132.098000000000	-4.54470487429404
132.712000000000	-4.54484447748068
133.327000000000	-4.54453182361666
133.941000000000	-4.54465357685340
134.555000000000	-4.54468864100731
135.170000000000	-4.54462533047630
135.785000000000	-4.54501848675190
136.400000000000	-4.54516619311975
137.015000000000	-4.54531778861766
137.629000000000	-4.54549891560698
138.244000000000	-4.54525546320478
138.858000000000	-4.54544373453306
139.473000000000	-4.54586438731004
140.088000000000	-4.54568392821126
140.701000000000	-4.54560116061253
141.316000000000	-4.54530967339180
141.931000000000	-4.54547035139398
142.546000000000	-4.54540900247391
143.160000000000	-4.54588515898870
143.775000000000	-4.54534148497049
144.388000000000	-4.54538595577887
145.003000000000	-4.54554565654818
145.617000000000	-4.54529636438102
146.233000000000	-4.54537556848688
146.847000000000	-4.54545509541287
147.461000000000	-4.54546580706607
148.075000000000	-4.54539212321904
148.691000000000	-4.54555766627347
149.306000000000	-4.54524767245085
149.921000000000	-4.54516197302352
150.535000000000	-4.54527851075122
151.149000000000	-4.54508893209772
151.764000000000	-4.54509120450484
152.378000000000	-4.54518956586911
152.993000000000	-4.54486200865375
153.608000000000	-4.54521131537197
154.222000000000	-4.54522657240599
154.837000000000	-4.54504640535194
155.452000000000	-4.54511490237770
156.067000000000	-4.54515450668707
156.681000000000	-4.54536875180991
157.294000000000	-4.54510094337594
157.910000000000	-4.54518404731723
158.524000000000	-4.54499284040161
159.139000000000	-4.54512431655704
159.754000000000	-4.54541030087478
160.368000000000	-4.54522916934139
160.981000000000	-4.54527883536348
161.596000000000	-4.54503309534921
162.212000000000	-4.54517917799960
162.826000000000	-4.54536388274688
163.441000000000	-4.54537816531274
164.054000000000	-4.54539309702440
164.669000000000	-4.54551839107431
165.284000000000	-4.54515320819216
165.898000000000	-4.54513632771495
166.514000000000	-4.54512853669826
167.129000000000	-4.54521391231858
167.743000000000	-4.54498829545935
168.358000000000	-4.54496589530136
168.973000000000	-4.54477435191838
169.588000000000	-4.54524897091103
170.201000000000	-4.54483116671710
170.815000000000	-4.54497725771810
171.431000000000	-4.54503958803973
172.045000000000	-4.54503958803973
172.660000000000	-4.54484642539310
173.275000000000	-4.54490810873069
173.888000000000	-4.54487986438873
174.503000000000	-4.54491297842199
175.117000000000	-4.54496037640005
175.732000000000	-4.54460033062081
176.347000000000	-4.54495712998349
176.960000000000	-4.54481038883955
177.575000000000	-4.54492174384943
178.190000000000	-4.54493148318773
178.805000000000	-4.54516229764648
179.419000000000	-4.54478311768980
180.033000000000	-4.54475454768807
180.648000000000	-4.54486135935259
181.263000000000	-4.54491882204270
181.877000000000	-4.54500322881910
182.492000000000	-4.54485746354316
183.108000000000	-4.54490940731569
183.730000000000	-4.54505062558623
184.337000000000	-4.54498699690335
184.952000000000	-4.54504672998552
185.566000000000	-4.54503601706142
186.181000000000	-4.54496232424856
186.796000000000	-4.54497271275579
187.408000000000	-4.54491947133329
188.024000000000	-4.54486460585717
188.639000000000	-4.54502270701955
189.253000000000	-4.54503958803973
189.868000000000	-4.54501848675190
190.483000000000	-4.54519053973031
191.096000000000	-4.54505581971383
191.711000000000	-4.54519833061025
192.326000000000	-4.54516651774232
192.941000000000	-4.54561089807775
193.554000000000	-4.54590690420891
194.169000000000	-4.54600134831342
194.783000000000	-4.54595006969717
195.398000000000	-4.54580207154114
196.013000000000	-4.54590333410731
196.627000000000	-4.54592313189796
197.241000000000	-4.54601465466813
197.857000000000	-4.54611461299833
198.472000000000	-4.54597960367466
199.086000000000	-4.54593319302772
199.699000000000	-4.54612726985784
200.314000000000	-4.54606528326685
200.929000000000	-4.54612013009651
201.545000000000	-4.54600426922485
202.160000000000	-4.54593449123593
202.774000000000	-4.54570956954443
203.388000000000	-4.54577318521282
204.002000000000	-4.54584166814664
204.617000000000	-4.54576604473570
205.232000000000	-4.54572742099560
205.847000000000	-4.54591956181276
206.462000000000	-4.54567289264349
207.075000000000	-4.54540802867293
207.690000000000	-4.54556156131074
208.304000000000	-4.54545087566178
208.920000000000	-4.54544081315806
209.534000000000	-4.54534635406439
210.147000000000	-4.54553981396435
210.762000000000	-4.54524053091131
211.377000000000	-4.54538433276651
211.992000000000	-4.54546548247100
212.606000000000	-4.54541419607456
213.220000000000	-4.54565569007201
213.835000000000	-4.54553299760434
214.449000000000	-4.54548593190243
215.065000000000	-4.54534538024615
215.680000000000	-4.54553137465954
216.294000000000	-4.54556480717185
216.907000000000	-4.54557843975595
217.523000000000	-4.54562323216182
218.137000000000	-4.54573683354261
218.753000000000	-4.54580596630890
219.368000000000	-4.54552390910386
219.981000000000	-4.54575208830692
220.596000000000	-4.54551027630930
221.210000000000	-4.54576377276268
221.826000000000	-4.54570599924337
222.440000000000	-4.54573813182299
223.055000000000	-4.54533304519182
223.668000000000	-4.54541938966758
224.283000000000	-4.54570697296220
224.898000000000	-4.54564497899462
225.512000000000	-4.54565211971649
226.127000000000	-4.54542847843699
226.742000000000	-4.54559726561892
227.355000000000	-4.54512918595030
227.970000000000	-4.54534960012327
228.585000000000	-4.54532363156874
229.200000000000	-4.54532947451015
229.814000000000	-4.54537134864079
230.428000000000	-4.54548430893601
231.043000000000	-4.54522722164002
231.658000000000	-4.54537362086623
232.272000000000	-4.54529993509615
232.887000000000	-4.54539179861719
233.503000000000	-4.54548106300092
234.116000000000	-4.54507821930160
234.730000000000	-4.54546970220464
235.345000000000	-4.54519800599060
235.960000000000	-4.54528240609633
236.576000000000	-4.54536647958133
237.191000000000	-4.54549631886989
237.804000000000	-4.54550735498934
238.419000000000	-4.54544470832419
239.034000000000	-4.54556740385859
239.648000000000	-4.54567386637144
240.263000000000	-4.54560310810772
240.876000000000	-4.54575533399295
241.491000000000	-4.54606917774439
242.106000000000	-4.54596499899138
242.720000000000	-4.54597668274283
243.335000000000	-4.54621586660444
243.950000000000	-4.54629569913190
244.564000000000	-4.54637390729719
245.178000000000	-4.54631095148265
245.793000000000	-4.54642485525338
246.409000000000	-4.54649819305913
247.022000000000	-4.54693202317447
247.636000000000	-4.54652966943789
248.251000000000	-4.54642453074643
248.866000000000	-4.54690314608645
249.480000000000	-4.54656860889971
250.095000000000	-4.54701800411700
250.709000000000	-4.54715556927097
251.324000000000	-4.54725257543840
251.939000000000	-4.54700891943708
252.554000000000	-4.54719612401294
253.168000000000	-4.54735412084589
253.784000000000	-4.54718736422811
254.397000000000	-4.54728728937264
255.012000000000	-4.54731940756861
255.627000000000	-4.54697387830987
256.242000000000	-4.54698653209036
256.857000000000	-4.54714648494493
257.470000000000	-4.54701767966455
258.084000000000	-4.54695668207397
258.699000000000	-4.54703357779965
259.314000000000	-4.54696674025985
259.929000000000	-4.54680256112722
260.544000000000	-4.54701021724992
261.157000000000	-4.54693689007617
261.772000000000	-4.54685025822310
262.386000000000	-4.54695635761588
263.001000000000	-4.54644335210021
263.616000000000	-4.54653551038453
264.230000000000	-4.54646704090291
264.844000000000	-4.54641998764601
265.459000000000	-4.54647872299370
266.074000000000	-4.54652350398373
266.690000000000	-4.54640246420392
267.303000000000	-4.54655108619502
267.918000000000	-4.54656309250205
268.533000000000	-4.54634502564530
269.147000000000	-4.54634924432829
269.762000000000	-4.54652999393518
270.375000000000	-4.54657672123355
270.990000000000	-4.54624442478905
271.606000000000	-4.54643426594194
272.221000000000	-4.54637098669144
272.836000000000	-4.54659229686228
273.449000000000	-4.54642777581458
274.063000000000	-4.54659067440416
274.678000000000	-4.54655141069034
275.293000000000	-4.54671430357755
275.908000000000	-4.54692293827336
276.521000000000	-4.54659262135382
277.136000000000	-4.54666271082664
277.751000000000	-4.54671884629939
278.365000000000	-4.54677822562604
278.980000000000	-4.54683663054715
279.595000000000	-4.54671592597888
280.209000000000	-4.54678925774069
280.823000000000	-4.54651084854410
281.438000000000	-4.54651798751562
282.053000000000	-4.54694110805221
282.668000000000	-4.54660884589255
283.281000000000	-4.54683500820128
283.896000000000	-4.54693916129467
284.511000000000	-4.54670132434010
285.125000000000	-4.54667017397561
285.740000000000	-4.54680840162255
286.356000000000	-4.54660624997136
286.968000000000	-4.54670748948384
287.584000000000	-4.54678925774069
288.199000000000	-4.54690087484479
288.814000000000	-4.54687264643371
289.429000000000	-4.54660430302922
290.042000000000	-4.54689081647131
290.657000000000	-4.54687199750206
291.272000000000	-4.54681132186659
291.887000000000	-4.54675421443386
292.501000000000	-4.54676881585396
293.115000000000	-4.54672858068366
293.729000000000	-4.54675551234031
294.344000000000	-4.54703487560343
294.959000000000	-4.54689049200718
295.574000000000	-4.54685123162651
296.188000000000	-4.54690314608645
296.802000000000	-4.54711436517617
297.417000000000	-4.54691352888686
298.032000000000	-4.54690119930797
298.647000000000	-4.54690703964018
299.262000000000	-4.54702611541862
299.875000000000	-4.54700762162375
300.490000000000	-4.54710008962961
301.105000000000	-4.54716205806099
301.728000000000	-4.54742938584514
302.334000000000	-4.54734017069136
302.947000000000	-4.54721623899217
303.562000000000	-4.54712799178041
304.177000000000	-4.54717925329686
304.792000000000	-4.54732070526736
305.407000000000	-4.54717536004324
306.022000000000	-4.54729312906636
306.636000000000	-4.54706342716609
307.250000000000	-4.54703844456139
307.865000000000	-4.54698004297782
308.480000000000	-4.54700470154202
309.095000000000	-4.54686193904634
309.708000000000	-4.54676849137862
310.323000000000	-4.54682916774995
310.938000000000	-4.54674155982094
311.553000000000	-4.54690995980266
312.166000000000	-4.54671365461681
312.782000000000	-4.54679477378509
313.397000000000	-4.54679282694687
314.012000000000	-4.54676524662351
314.626000000000	-4.54682624752066
315.241000000000	-4.54678958221413
315.854000000000	-4.54675194309642
316.468000000000	-4.54701832856942
317.084000000000	-4.54668023297751
317.698000000000	-4.54692618288358
318.313000000000	-4.54688789629300
318.926000000000	-4.54703747120958
319.541000000000	-4.54695213965805
320.156000000000	-4.54699951027966
320.771000000000	-4.54692650734444
321.385000000000	-4.54682235387785
321.999000000000	-4.54744528212687
322.614000000000	-4.54750432483251
323.229000000000	-4.54678503958327
323.844000000000	-4.54719612401294
324.459000000000	-4.54704688026586
325.073000000000	-4.54688692289970
325.687000000000	-4.54705109811053
326.302000000000	-4.54718347098343
326.918000000000	-4.54728339623812
327.532000000000	-4.54726360607132
328.147000000000	-4.54738818494513
328.760000000000	-4.54747966975679
329.375000000000	-4.54726457936080
329.990000000000	-4.54727560995622
330.605000000000	-4.54714453830059
331.220000000000	-4.54727593438498
331.834000000000	-4.54743230557572
332.447000000000	-4.54741284065959
333.063000000000	-4.54749589022071
333.677000000000	-4.54754682199315
334.292000000000	-4.54751600349250
334.907000000000	-4.54749199731617
335.520000000000	-4.54773594437568
336.135000000000	-4.54770220802055
336.749000000000	-4.54755233685436
337.364000000000	-4.54732816702591
337.979000000000	-4.54744463330044
338.592000000000	-4.54769150314820
339.207000000000	-4.54769280071021
339.822000000000	-4.54776221958284
340.437000000000	-4.54774243209933
341.052000000000	-4.54751275942415
341.667000000000	-4.54742419520704
342.281000000000	-4.54766328105644
342.895000000000	-4.54743684737405
343.510000000000	-4.54744236240702
344.126000000000	-4.54750886653820
344.739000000000	-4.54755622969239
345.353000000000	-4.54771323724904
345.969000000000	-4.54753125057380
346.584000000000	-4.54765517121823
347.198000000000	-4.54752086958943
347.813000000000	-4.54734568587532
348.426000000000	-4.54775508312616
349.041000000000	-4.54760197021775
349.656000000000	-4.54760878258573
350.271000000000	-4.54791597428293
350.885000000000	-4.54771096652834
351.499000000000	-4.54810994218072
352.113000000000	-4.54802982629716
352.728000000000	-4.54792311041445
353.343000000000	-4.54794127504778
353.958000000000	-4.54828087161279
354.571000000000	-4.54816929812054
355.186000000000	-4.54783163709077
355.801000000000	-4.54799025421841
356.415000000000	-4.54824941083962
357.030000000000	-4.54812615974968
357.644000000000	-4.54805058524309
358.259000000000	-4.54811772662312
358.874000000000	-4.54846346829726
359.489000000000	-4.54816735203998
360.104000000000	-4.54827406054134
360.718000000000	-4.54827989860339
361.333000000000	-4.54819200231457
361.948000000000	-4.54838725235688
362.562000000000	-4.54836714404726
363.177000000000	-4.54877220710515
363.792000000000	-4.54881922902928
364.405000000000	-4.54891651378066
365.020000000000	-4.54885911610157
365.635000000000	-4.54929622294187
366.249000000000	-4.54915874116439
366.864000000000	-4.54961040058511
367.477000000000	-4.54929654718502
368.092000000000	-4.54935620741719
368.707000000000	-4.54964898187681
369.322000000000	-4.54954717822915
369.937000000000	-4.54968399646563
370.550000000000	-4.54970442148205
371.164000000000	-4.54978968654407
371.779000000000	-4.54983701911159
372.394000000000	-4.54988078496205
373.009000000000	-4.54970960876899
373.622000000000	-4.54979519790307
374.237000000000	-4.54984188201066
374.852000000000	-4.54982923845915
375.466000000000	-4.54987008669315
376.082000000000	-4.54961234587042
376.696000000000	-4.54944439895709
377.311000000000	-4.54979065913746
377.925000000000	-4.54957603370130
378.540000000000	-4.54962920496483
379.155000000000	-4.54943694166950
379.769000000000	-4.54934874994330
380.384000000000	-4.54904654687877
380.999000000000	-4.54918533003894
381.614000000000	-4.54885814325151
382.228000000000	-4.54893888889430
382.841000000000	-4.54895575120508
383.457000000000	-4.54851925083642
384.071000000000	-4.54863827226140
384.686000000000	-4.54860259868588
385.301000000000	-4.54870669965656
385.914000000000	-4.54835157624503
386.529000000000	-4.54882603904913
387.143000000000	-4.54860486883324
387.758000000000	-4.54842163081452
388.372000000000	-4.54867362117615
388.987000000000	-4.54864962286893
389.601000000000	-4.54824746480321
390.216000000000	-4.54835546820203
390.831000000000	-4.54850789980976
391.445000000000	-4.54827373620428
392.059000000000	-4.54834703562312
392.674000000000	-4.54827406054134
393.288000000000	-4.54824714046370
393.904000000000	-4.54843265779607
394.520000000000	-4.54834411664881
395.133000000000	-4.54825751931313
395.748000000000	-4.54804247629436
396.363000000000	-4.54813718765403
396.977000000000	-4.54822249057404
397.592000000000	-4.54805934288680
398.205000000000	-4.54809664371859
398.821000000000	-4.54795749339144
399.435000000000	-4.54803144809421
400.050000000000	-4.54831719710529
400.665000000000	-4.54851471043013
401.278000000000	-4.54886300749913
401.893000000000	-4.54928001074656
402.507000000000	-4.54912566691901
403.122000000000	-4.54903649461556
403.737000000000	-4.54923331920809
404.350000000000	-4.54904914100656
404.965000000000	-4.54919311211069
405.580000000000	-4.54906340867536
406.194000000000	-4.54905595058296
406.809000000000	-4.54914025853605
407.424000000000	-4.54901833561592
408.038000000000	-4.54930141082865
408.652000000000	-4.54897196488950
409.267000000000	-4.54927385009282
409.882000000000	-4.54908286449444
410.497000000000	-4.54910296872818
411.113000000000	-4.54918727555849
411.740000000000	-4.54919246360536
412.341000000000	-4.54883187619855
412.956000000000	-4.54899887944123
413.571000000000	-4.49806707183066
414.185000000000	-4.38764968250192
414.798000000000	-4.33508086000163
415.413000000000	-4.29665027246160
416.028000000000	-4.27307712172787
416.643000000000	-4.25802700500241
417.258000000000	-4.24816698452866
417.872000000000	-4.24307209579223
418.486000000000	-4.23940671397381
419.100000000000	-4.19086674718713
419.715000000000	-4.14419847124718
420.330000000000	-4.12810874173440
420.945000000000	-4.12293303378662
421.558000000000	-4.12252613530048
422.173000000000	-4.12629372346137
422.788000000000	-4.13247334181754
423.402000000000	-4.12886158480746
424.017000000000	-4.08545077977012
424.632000000000	-4.07001257251035
425.245000000000	-4.06795986398295
425.860000000000	-4.07495150366832
426.475000000000	-4.08474847269529
427.090000000000	-4.09655534001831
427.704000000000	-4.10985482027798
428.318000000000	-4.12281709409986
428.934000000000	-4.13339655045716
429.548000000000	-4.14546017776160
430.163000000000	-4.15848179203695
430.777000000000	-4.17240368262846
431.392000000000	-4.18665357782934
432.006000000000	-4.20121813051449
432.622000000000	-4.21580031998326
433.236000000000	-4.23020478982642
433.851000000000	-4.24403348248342
434.465000000000	-4.25744690768254
435.080000000000	-4.27033719950615
435.695000000000	-4.28189624652531
436.309000000000	-4.29304046244260
436.924000000000	-4.30371340042940
437.538000000000	-4.31372860749963
438.152000000000	-4.32304024994677
438.767000000000	-4.33195300088964
439.382000000000	-4.34045320104666
439.996000000000	-4.34849153587277
440.609000000000	-4.35585710070433
441.224000000000	-4.36270458626436
441.839000000000	-4.36896322444104
442.454000000000	-4.37454375982112
443.069000000000	-4.37992327340454
443.682000000000	-4.38452884398341
444.297000000000	-4.38897899553897
444.911000000000	-4.39300024743892
445.526000000000	-4.39625288017799
446.142000000000	-4.39927263521375
446.756000000000	-4.40201244848411
447.370000000000	-4.40438650791196
447.986000000000	-4.40634929629550
448.600000000000	-4.40780735996368
449.215000000000	-4.40938657213023
449.828000000000	-4.41018906722685
450.444000000000	-4.41093509232344
451.058000000000	-4.41134225634167
451.673000000000	-4.41144707339810
452.286000000000	-4.41142718872490
452.901000000000	-4.41111913077096
453.516000000000	-4.41077565214198
454.131000000000	-4.40984583701558
454.746000000000	-4.40891881705696
455.360000000000	-4.40791734035927
455.973000000000	-4.40661659029019
456.588000000000	-4.40510638869108
457.203000000000	-4.40333344008469
457.818000000000	-4.40182828204257
458.433000000000	-4.39981231154904
459.047000000000	-4.39769405789097
459.661000000000	-4.39541613058614
460.276000000000	-4.39336811874198
460.890000000000	-4.39081528127494
461.505000000000	-4.38805711010548
462.120000000000	-4.38555007414080
462.733000000000	-4.38248347880323
463.349000000000	-4.37964957455295
463.965000000000	-4.37670625785384
464.579000000000	-4.37375713820280
465.194000000000	-4.37047054787043
465.809000000000	-4.36727274838408
466.423000000000	-4.36384742306789
467.037000000000	-4.36044517655797
467.652000000000	-4.35702296871072
468.267000000000	-4.35343074356252
468.881000000000	-4.34986032705502
469.494000000000	-4.34620232102373
470.109000000000	-4.34249356572824
470.724000000000	-4.33861733733909
471.339000000000	-4.33477552750382
471.954000000000	-4.33098169150286
472.568000000000	-4.32708903038619
473.181000000000	-4.32323986051248
473.796000000000	-4.31934962936035
474.411000000000	-4.31536145443507
475.026000000000	-4.31152793719851
475.639000000000	-4.30749582136376
476.254000000000	-4.30332313708782
476.869000000000	-4.29918252957658
477.484000000000	-4.29497736731348
478.099000000000	-4.29083217064465
478.712000000000	-4.28656158269045
479.327000000000	-4.28251754056540
479.942000000000	-4.27823863988716
480.557000000000	-4.27382277720811
481.173000000000	-4.26959714320659
481.787000000000	-4.26540102110650
482.401000000000	-4.26099110332509
483.016000000000	-4.25647987535920
483.631000000000	-4.25185042328933
484.244000000000	-4.24725110164910
484.858000000000	-4.24283418091305
485.473000000000	-4.23841301783934
486.088000000000	-4.23362666293193
486.703000000000	-4.22911223780892
487.316000000000	-4.22449933757487
487.931000000000	-4.22004405799172
488.546000000000	-4.21553361316439
489.160000000000	-4.21075452403855
489.774000000000	-4.20607264928071
490.389000000000	-4.20169398121600
491.004000000000	-4.19698168707216
491.619000000000	-4.19241691465026
492.234000000000	-4.18800129505142
492.848000000000	-4.18344159489298
493.462000000000	-4.17883893632091
494.077000000000	-4.17439490536735
494.692000000000	-4.16979686455409
495.305000000000	-4.16505074103483
495.919000000000	-4.16046712050649
496.535000000000	-4.15600252760797
497.150000000000	-4.15142512263152
497.764000000000	-4.14668885332049
498.378000000000	-4.14207243201649
498.993000000000	-4.13725526771195
499.608000000000	-4.13249952495936
500.223000000000	-4.12765980332751
500.838000000000	-4.12290204397039
501.451000000000	-4.11811304152600
502.066000000000	-4.11320971279147
502.680000000000	-4.10837609107368
503.295000000000	-4.10349775210879
503.910000000000	-4.09855214885781
504.525000000000	-4.09353461844226
505.138000000000	-4.08862885661176
505.753000000000	-4.08374468627413
506.368000000000	-4.07882502609670
506.982000000000	-4.07403374978230
507.598000000000	-4.06908658795576
508.211000000000	-4.06426883649304
508.827000000000	-4.05942786858980
509.441000000000	-4.05464194460143
510.056000000000	-4.04976779490931
510.669000000000	-4.04510323667671
511.284000000000	-4.04028273256156
511.898000000000	-4.03563780260502
512.514000000000	-4.03098119119259
513.128000000000	-4.02628294121009
513.743000000000	-4.02192528002519
514.356000000000	-4.01733877491628
514.971000000000	-4.01266263262970
515.586000000000	-4.00822691104632
516.202000000000	-4.00400838220722
516.816000000000	-3.99951583538473
517.430000000000	-3.99422022524947
518.045000000000	-3.98993212807098
518.659000000000	-3.98528757029811
519.274000000000	-3.98061538981776
519.889000000000	-3.97631726015622
520.504000000000	-3.97172021477766
521.117000000000	-3.96711117072985
521.732000000000	-3.96252889290631
522.348000000000	-3.95783257903305
522.962000000000	-3.95295928192174
523.577000000000	-3.94867688186443
524.190000000000	-3.94380911316679
524.805000000000	-3.93949963182496
525.420000000000	-3.93467842967596
526.035000000000	-3.93012813495817
526.649000000000	-3.92532663619185
527.262000000000	-3.92085445520522
527.877000000000	-3.91645059613491
528.492000000000	-3.91200931486887
529.107000000000	-3.90762425442368
529.728000000000	-3.90277177240180
530.335000000000	-3.89850226749113
530.950000000000	-3.89427565479448
531.565000000000	-3.88992307992578
532.179000000000	-3.88573517370329
532.794000000000	-3.88129525638156
533.409000000000	-3.87720921113416
534.024000000000	-3.87315466041752
534.639000000000	-3.86878601186273
535.254000000000	-3.86475071271580
535.868000000000	-3.86066550745290
536.483000000000	-3.85645751970019
537.096000000000	-3.85219994551120
537.711000000000	-3.84809364945578
538.326000000000	-3.84394887750244
538.941000000000	-3.83982205938039
539.555000000000	-3.83570500443418
540.169000000000	-3.83157374650898
540.783000000000	-3.82707763211441
541.399000000000	-3.82302396158853
542.013000000000	-3.81884170570348
542.627000000000	-3.81470514834488
543.241000000000	-3.81019425439150
543.856000000000	-3.80627942611692
544.471000000000	-3.80200025487395
545.086000000000	-3.79780927222240
545.699000000000	-3.79387524386201
546.315000000000	-3.78946670089275
546.930000000000	-3.78537932152305
547.544000000000	-3.78122189509329
548.157000000000	-3.77736051954728
548.773000000000	-3.77312705912068
549.387000000000	-3.76907815877094
550.002000000000	-3.76516116353177
550.617000000000	-3.76126429238162
551.231000000000	-3.75725405779983
551.846000000000	-3.75325538075725
552.461000000000	-3.74941699712932
553.076000000000	-3.74552538269744
553.689000000000	-3.74177124608374
554.304000000000	-3.73806873915997
554.918000000000	-3.73419169666691
555.533000000000	-3.73036009961128
556.148000000000	-3.72654215370107
556.762000000000	-3.72276743984630
557.376000000000	-3.71904499717182
557.991000000000	-3.71539038239256
558.607000000000	-3.71164271321078
559.220000000000	-3.70838205399098
559.835000000000	-3.70469804361951
560.450000000000	-3.70091214145651
561.065000000000	-3.69741703038152
561.679000000000	-3.69400604652186
562.292000000000	-3.69036735788261
562.907000000000	-3.68666244315829
563.522000000000	-3.68334965582914
564.137000000000	-3.67987826718335
564.752000000000	-3.67630599627952
565.365000000000	-3.67291652687376
565.979000000000	-3.66900250489998
566.594000000000	-3.66554234430223
567.209000000000	-3.66185155027931
567.824000000000	-3.65863723011010
568.440000000000	-3.65494372020552
569.053000000000	-3.65140744214901
569.668000000000	-3.64802510924192
570.282000000000	-3.64464567733475
570.897000000000	-3.64081937187566
571.512000000000	-3.63713864004007
572.125000000000	-3.63384305843001
572.740000000000	-3.63024989021158
573.355000000000	-3.62663938948845
573.970000000000	-3.62314676793129
574.584000000000	-3.61959503036319
575.198000000000	-3.61644492804301
575.813000000000	-3.61285228609204
576.428000000000	-3.60951369570490
577.043000000000	-3.60597065343551
577.656000000000	-3.60256793061087
578.271000000000	-3.59900203659801
578.886000000000	-3.59595347010605
579.501000000000	-3.59240843861579
580.116000000000	-3.58915903396623
580.729000000000	-3.58591871968782
581.344000000000	-3.58256304709349
581.959000000000	-3.57934718097139
582.573000000000	-3.57588315679466
583.188000000000	-3.57257076279591
583.801000000000	-3.56948059823653
584.416000000000	-3.56638973980604
585.031000000000	-3.56306235193190
585.646000000000	-3.56013640631456
586.260000000000	-3.55685614518501
586.875000000000	-3.55370238334075
587.489000000000	-3.55082285248573
588.105000000000	-3.54767577701882
588.719000000000	-3.54462355269149
589.333000000000	-3.54180865495195
589.947000000000	-3.53857487625683
590.562000000000	-3.53539999197856
591.177000000000	-3.53263339148903
591.792000000000	-3.52956169632512
592.405000000000	-3.52647873931328
593.020000000000	-3.52352952639914
593.635000000000	-3.52060965557383
594.249000000000	-3.51762251027063
594.864000000000	-3.51477040300808
595.479000000000	-3.51178107553551
596.093000000000	-3.50885100535475
596.707000000000	-3.50585858523571
597.322000000000	-3.50289601403400
597.937000000000	-3.49997191524738
598.551000000000	-3.49706497025868
599.166000000000	-3.49440868452141
599.781000000000	-3.49142873227274
600.395000000000	-3.48842514096428
601.008000000000	-3.48569150340733
601.623000000000	-3.48268151663417
602.238000000000	-3.47985158219614
602.853000000000	-3.47724724776885
603.467000000000	-3.47421421004124
604.082000000000	-3.47116512285428
604.697000000000	-3.46854789078232
605.312000000000	-3.46561578246565
605.927000000000	-3.46287928531372
606.540000000000	-3.45990853066090
607.155000000000	-3.45734630267348
607.770000000000	-3.45453373380272
608.384000000000	-3.45184951984074
609	-3.44898030934102
609.613000000000	-3.44636482522135
610.227000000000	-3.44361797649807
610.843000000000	-3.44073342289609
611.458000000000	-3.43811047760125
612.072000000000	-3.43563274265376
612.685000000000	-3.43281038811833
613.300000000000	-3.43025720086096
613.915000000000	-3.42754261020778
614.530000000000	-3.42507414757730
615.145000000000	-3.42238707141692
615.758000000000	-3.41994341766164
616.373000000000	-3.41730361057835
616.987000000000	-3.41486784115313
617.603000000000	-3.41213209735231
618.217000000000	-3.40992504351640
618.831000000000	-3.40747744495758
619.445000000000	-3.40509844081138
620.060000000000	-3.40267468412563
620.676000000000	-3.40019338408437
621.291000000000	-3.39775839420143
621.904000000000	-3.39529035925718
622.520000000000	-3.39314887801833
623.135000000000	-3.39055284417917
623.749000000000	-3.38811564869776
624.364000000000	-3.38562157697513
624.979000000000	-3.38383992505390
625.591000000000	-3.38146964683650
626.207000000000	-3.37904777066339
626.822000000000	-3.37685196161088
627.436000000000	-3.37478642679372
628.051000000000	-3.37257775145114
628.664000000000	-3.37023188809913
629.279000000000	-3.36819528090050
629.894000000000	-3.36574701695274
630.509000000000	-3.36359673707534
631.124000000000	-3.36137674442649
631.738000000000	-3.35932557379259
632.351000000000	-3.35699209019558
632.966000000000	-3.35505485902436
633.581000000000	-3.35291141347109
634.196000000000	-3.35077838976261
634.811000000000	-3.34853195748988
635.424000000000	-3.34702107508431
636.039000000000	-3.34482547051153
636.653000000000	-3.34321544846006
637.268000000000	-3.34110498337635
637.883000000000	-3.33894761240537
638.499000000000	-3.33731526942932
639.112000000000	-3.33506417861580
639.729000000000	-3.33335144297455
640.342000000000	-3.33131617468947
640.957000000000	-3.32927990519337
641.572000000000	-3.32750721894341
642.185000000000	-3.32535390582134
642.801000000000	-3.32340313136843
643.415000000000	-3.32154482216484
644.030000000000	-3.31963471989878
644.645000000000	-3.31750280389957
645.258000000000	-3.31555146207166
645.872000000000	-3.31348728361472
646.487000000000	-3.31111301419222
647.102000000000	-3.30933567734472
647.717000000000	-3.30713793178990
648.330000000000	-3.30525437685800
648.945000000000	-3.30334483590024
649.560000000000	-3.30096700218331
650.174000000000	-3.29918891014034
650.789000000000	-3.29655023711922
651.404000000000	-3.29478194623548
652.018000000000	-3.29274475952296
652.632000000000	-3.29062599850202
653.247000000000	-3.28881105264936
653.862000000000	-3.28688628217891
654.478000000000	-3.28493132142441
655.091000000000	-3.28279234133160
655.707000000000	-3.28114632805890
656.322000000000	-3.27908259222658
656.936000000000	-3.27724409025074
657.551000000000	-3.27549197265325
658.164000000000	-3.27351764289404
658.779000000000	-3.27180555915972
659.394000000000	-3.27010905747021
660.009000000000	-3.26819915855042
660.623000000000	-3.26694215705690
661.238000000000	-3.26520880212542
661.851000000000	-3.26343485452522
662.466000000000	-3.26175443557410
663.081000000000	-3.26010961658823
663.695000000000	-3.25849862552741
664.310000000000	-3.25665919519373
664.924000000000	-3.25556622442710
665.539000000000	-3.25352567079134
666.154000000000	-3.25220518217179
666.769000000000	-3.25041979238796
667.384000000000	-3.24868365685906
667.998000000000	-3.24718515461467
668.612000000000	-3.24565380823871
669.227000000000	-3.24403404729562
669.841000000000	-3.24246875967693
670.456000000000	-3.24099763866810
671.071000000000	-3.23922842040230
671.684000000000	-3.23782271886794
672.298000000000	-3.23633901858023
672.914000000000	-3.23486117918025
673.529000000000	-3.23349690770683
674.144000000000	-3.23202217347878
674.759000000000	-3.23041813586896
675.372000000000	-3.22903185868413
675.987000000000	-3.22687776588464
676.601000000000	-3.22570612170449
677.217000000000	-3.22418610776854
677.831000000000	-3.22261704378021
678.445000000000	-3.22127807196481
679.059000000000	-3.21953255689445
679.674000000000	-3.21806114576934
680.289000000000	-3.21661258643795
680.904000000000	-3.21520661182537
681.518000000000	-3.21382813457834
682.132000000000	-3.21232307427417
682.747000000000	-3.21081472133011
683.362000000000	-3.20933979171814
683.977000000000	-3.20787536358465
684.590000000000	-3.20659001059204
685.206000000000	-3.20505892178397
685.820000000000	-3.20366240215953
686.435000000000	-3.20237805849918
687.050000000000	-3.20078012561496
687.664000000000	-3.19973090762770
688.278000000000	-3.19817430773372
688.893000000000	-3.19685422038656
689.507000000000	-3.19562811972934
690.122000000000	-3.19426531527279
690.738000000000	-3.19267673874518
691.351000000000	-3.19157802187997
691.966000000000	-3.19026277935356
692.580000000000	-3.18927872953146
693.196000000000	-3.18800059706491
693.810000000000	-3.18648995413685
694.424000000000	-3.18508540997244
695.038000000000	-3.18396393088942
695.653000000000	-3.18269480820534
696.268000000000	-3.18152787562475
696.883000000000	-3.17995990761811
697.496000000000	-3.17920274872933
698.111000000000	-3.17789889641797
698.726000000000	-3.17649009783598
699.341000000000	-3.17556390092755
699.956000000000	-3.17419273758274
700.569000000000	-3.17298826356385
701.185000000000	-3.17197099747722
701.799000000000	-3.17069270056658
702.414000000000	-3.16934543821897
703.029000000000	-3.16818361191393
703.643000000000	-3.16724168153196
704.256000000000	-3.16601017995715
704.871000000000	-3.16508167961092
705.486000000000	-3.16419658512583
706.101000000000	-3.16332290587252
706.716000000000	-3.16227824379308
707.330000000000	-3.16140184637923
707.943000000000	-3.16078110961933
708.559000000000	-3.16011941616345
709.174000000000	-3.15958766456847
709.789000000000	-3.15902751147484
710.404000000000	-3.15841525259692
711.017000000000	-3.15774947137066
711.632000000000	-3.15726667953347
712.247000000000	-3.15710635628295
712.861000000000	-3.15655935264130
713.475000000000	-3.15602157487333
714.091000000000	-3.15539353860595
714.705000000000	-3.15507227895271
715.320000000000	-3.15440829596361
715.935000000000	-3.15355863623275
716.550000000000	-3.15285627077795
717.163000000000	-3.15208399927489
717.778000000000	-3.15112311525666
718.393000000000	-3.15020856040580
719.007000000000	-3.14917555050211
719.622000000000	-3.14849108324481
720.235000000000	-3.14730441095364
720.850000000000	-3.14646264059321
721.465000000000	-3.14517846687515
722.080000000000	-3.14405938973032
722.693000000000	-3.14289758561432
723.308000000000	-3.14153676916908
723.923000000000	-3.14031455300958
724.537000000000	-3.13892490327395
725.152000000000	-3.13787746496121
725.768000000000	-3.13632216682411
726.382000000000	-3.13508723359082
726.996000000000	-3.13390100387196
727.611000000000	-3.13262797220039
728.226000000000	-3.13122831777513
728.841000000000	-3.13010975802063
729.455000000000	-3.12872283924671
730.070000000000	-3.12738694565258
730.684000000000	-3.12639563251516
731.299000000000	-3.12525894124481
731.914000000000	-3.12424465066005
732.527000000000	-3.12310129289074
733.142000000000	-3.12191639114497
733.756000000000	-3.12107940471475
734.371000000000	-3.12016021659661
734.986000000000	-3.11924364271494
735.601000000000	-3.11823307234272
736.214000000000	-3.11737143563141
736.829000000000	-3.11628769214760
737.443000000000	-3.11547024462517
738.058000000000	-3.11455078011958
738.673000000000	-3.11377760002969
739.287000000000	-3.11285917781296
739.901000000000	-3.11191049653810
740.516000000000	-3.11087985715240
741.131000000000	-3.11012104534763
741.746000000000	-3.10932543956403
742.360000000000	-3.10863403917926
742.975000000000	-3.10757533474280
743.591000000000	-3.10672893375060
744.205000000000	-3.10586260892484
744.820000000000	-3.10490436661934
745.433000000000	-3.10411860676293
746.048000000000	-3.10327104672240
746.663000000000	-3.10237812590580
747.278000000000	-3.10155329028741
747.892000000000	-3.10022954686086
748.507000000000	-3.09925260405212
749.120000000000	-3.09855626586965
749.735000000000	-3.09750777460023
750.350000000000	-3.09656367587318
750.965000000000	-3.09562313969972
751.579000000000	-3.09482717534310
752.194000000000	-3.09376455736195
752.807000000000	-3.09275782063325
753.422000000000	-3.09207032896341
754.037000000000	-3.09102779116518
754.652000000000	-3.09015307076481
755.267000000000	-3.08922245054092
755.880000000000	-3.08836672379969
756.495000000000	-3.08757979466650
757.110000000000	-3.08704737783520
757.728000000000	-3.08621484127255
758.340000000000	-3.08524082222886
758.954000000000	-3.08477476447443
759.568000000000	-3.08357960869656
760.183000000000	-3.08288212209256
760.799000000000	-3.08232972631319
761.412000000000	-3.08175786454139
762.027000000000	-3.08090489593223
762.641000000000	-3.08035650266359
763.256000000000	-3.07935842578020
763.871000000000	-3.07880225981019
764.484000000000	-3.07832602944587
765.099000000000	-3.07769255120359
765.714000000000	-3.07700357234497
766.329000000000	-3.07630548304401
766.943000000000	-3.07591565893003
767.558000000000	-3.07512500711135
768.172000000000	-3.07481799196649
768.786000000000	-3.07419868279112
769.401000000000	-3.07336979561933
770.017000000000	-3.07297733319480
770.630000000000	-3.07260142653377
771.244000000000	-3.07176559108593
771.860000000000	-3.07119847624216
772.474000000000	-3.07049611674344
773.089000000000	-3.07019540895691
773.704000000000	-3.06949525641260
774.317000000000	-3.06889889776522
774.932000000000	-3.06831621716152
775.547000000000	-3.06779562824543
776.161000000000	-3.06744442029962
776.776000000000	-3.06686818687054
777.389000000000	-3.06666548991025
778.004000000000	-3.06604547182303
778.620000000000	-3.06579620488856
779.235000000000	-3.06538785048191
779.850000000000	-3.06486120560473
780.463000000000	-3.06474485059613
781.078000000000	-3.06435634439069
781.693000000000	-3.06396590281171
782.307000000000	-3.06400532858078
782.922000000000	-3.06326662873367
783.536000000000	-3.06327185471163
784.150000000000	-3.06278723684755
784.765000000000	-3.06265324456397
785.380000000000	-3.06201315962845
785.996000000000	-3.06184064817991
786.609000000000	-3.06165149539341
787.224000000000	-3.06083538100112
787.838000000000	-3.06017600648591
788.453000000000	-3.06000960174771
789.068000000000	-3.05926402900162
789.681000000000	-3.05862296072468
790.296000000000	-3.05823056810580
790.911000000000	-3.05751418034053
791.526000000000	-3.05688236564170
792.140000000000	-3.05595540829698
792.754000000000	-3.05550137334352
793.368000000000	-3.05467837163341
793.983000000000	-3.05406851519758
794.598000000000	-3.05316047260287
795.213000000000	-3.05271852373715
795.827000000000	-3.05205503849783
796.442000000000	-3.05167728701532
797.057000000000	-3.05085640811875
797.671000000000	-3.05042232202891
798.285000000000	-3.04985475118816
798.901000000000	-3.04932475983347
799.516000000000	-3.04882521150423
800.130000000000	-3.04792225392445
800.745000000000	-3.04750599023055
801.358000000000	-3.04717218712402
801.973000000000	-3.04657747624955
802.588000000000	-3.04626840381836
803.203000000000	-3.04581000069192
803.816000000000	-3.04529906903806
804.431000000000	-3.04484771922173
805.045000000000	-3.04446933118869
805.660000000000	-3.04398878268849
806.275000000000	-3.04343515452223
806.888000000000	-3.04301224894081
807.503000000000	-3.04252246637344
808.119000000000	-3.04179675962084
808.734000000000	-3.04167595570675
809.348000000000	-3.04128105116097
809.961000000000	-3.04062486566234
810.577000000000	-3.04011570345502
811.191000000000	-3.03994326238861
811.806000000000	-3.03963323315679
812.419000000000	-3.03896055023930
813.035000000000	-3.03876369407394
813.649000000000	-3.03830783222072
814.265000000000	-3.03836183096766
814.879000000000	-3.03800915429654
815.494000000000	-3.03766122800668
816.107000000000	-3.03753935154179
816.722000000000	-3.03723106030812
817.337000000000	-3.03720381490017
817.952000000000	-3.03692083480918
818.565000000000	-3.03693613150793
819.180000000000	-3.03664930932237
819.795000000000	-3.03648246558927
820.409000000000	-3.03643131162543
821.024000000000	-3.03601632045962
821.638000000000	-3.03591352266105
822.254000000000	-3.03591734773957
822.868000000000	-3.03553864840949
823.483000000000	-3.03553434481578
824.098000000000	-3.03526416611761
824.711000000000	-3.03494471163751
825.326000000000	-3.03437221644465
825.941000000000	-3.03447600779571
826.555000000000	-3.03405460887006
827.169000000000	-3.03375180745517
827.783000000000	-3.03343845962521
828.398000000000	-3.03321455737948
829.013000000000	-3.03284758119583
829.628000000000	-3.03256670597904
830.241000000000	-3.03193024262039
830.857000000000	-3.03177470149913
831.472000000000	-3.03131139482986
832.086000000000	-3.03064123466217
832.701000000000	-3.03015099406440
833.315000000000	-3.02983642542471
833.930000000000	-3.02952997412870
834.545000000000	-3.02894861417803
835.160000000000	-3.02883367372445
835.775000000000	-3.02823832868375
836.388000000000	-3.02815163035947
837.003000000000	-3.02755187906361
837.618000000000	-3.02725676299164
838.232000000000	-3.02691562951692
838.847000000000	-3.02698175020225
839.460000000000	-3.02653805130305
840.075000000000	-3.02622034237596
840.690000000000	-3.02622705140482
841.305000000000	-3.02577896108001
841.919000000000	-3.02618392175054
842.533000000000	-3.02577704401556
843.147000000000	-3.02580292431344
843.762000000000	-3.02558629182113
844.377000000000	-3.02525844663690
844.992000000000	-3.02514915934402
845.605000000000	-3.02494639528580
846.220000000000	-3.02478676577839
846.836000000000	-3.02420092735081
847.450000000000	-3.02449577419601
848.065000000000	-3.02394202073990
848.680000000000	-3.02330523583571
849.295000000000	-3.02305490747442
849.909000000000	-3.02278058454050
850.524000000000	-3.02216041583039
851.137000000000	-3.02193016798736
851.752000000000	-3.02145620231453
852.367000000000	-3.02092796638085
852.982000000000	-3.01988521738391
853.596000000000	-3.01969564308598
854.209000000000	-3.01945086389445
854.824000000000	-3.01854842009620
855.440000000000	-3.01793916333880
856.054000000000	-3.01758768515325
856.669000000000	-3.01692978667957
857.282000000000	-3.01674200301453
857.897000000000	-3.01634143447346
858.511000000000	-3.01583706845410
859.127000000000	-3.01506118991179
859.741000000000	-3.01463211456727
860.355000000000	-3.01431400418510
860.969000000000	-3.01415061507822
861.584000000000	-3.01373250290356
862.199000000000	-3.01317639875083
862.814000000000	-3.01299277725859
863.428000000000	-3.01255436124297
864.043000000000	-3.01238369379537
864.658000000000	-3.01197742993425
865.272000000000	-3.01133598374043
865.886000000000	-3.01118883191280
866.501000000000	-3.01107870519126
867.116000000000	-3.01085796235195
867.731000000000	-3.01024088030980
868.346000000000	-3.01002346164196
868.959000000000	-3.01022741221616
869.574000000000	-3.00973724110326
870.188000000000	-3.00938268605404
870.803000000000	-3.00910315868448
871.418000000000	-3.00901174303759
872.032000000000	-3.00888905056256
872.646000000000	-3.00840931344319
873.261000000000	-3.00822693193378
873.876000000000	-3.00806764254710
874.489000000000	-3.00785396413544
875.105000000000	-3.00776011553202
875.728000000000	-3.00760129015344
876.334000000000	-3.00707664343378
876.949000000000	-3.00706797900587
877.562000000000	-3.00687350614317
878.178000000000	-3.00647779411409
878.792000000000	-3.00623226105177
879.407000000000	-3.00605171309433
880.022000000000	-3.00590245439490
880.635000000000	-3.00560488450250
881.250000000000	-3.00569348351545
881.865000000000	-3.00533955806665
882.479000000000	-3.00512044676867
883.094000000000	-3.00482089634601
883.708000000000	-3.00465810939604
884.323000000000	-3.00447942195516
884.938000000000	-3.00438501804717
885.552000000000	-3.00431951207747
886.166000000000	-3.00374966440452
886.781000000000	-3.00358250119472
887.397000000000	-3.00331367757391
888.011000000000	-3.00343460210502
888.626000000000	-3.00299761972506
889.239000000000	-3.00299376521778
889.854000000000	-3.00264154504439
890.469000000000	-3.00247048380838
891.084000000000	-3.00250951528065
891.698000000000	-3.00186472780938
892.311000000000	-3.00198858461731
892.926000000000	-3.00175339822053
893.541000000000	-3.00118417467435
894.156000000000	-3.00168255061919
894.771000000000	-3.00107909385015
895.384000000000	-3.00088049372735
895.999000000000	-3.00070261350866
896.614000000000	-3.00035984796918
897.228000000000	-3.00031404741234
897.842000000000	-2.99975861661242
898.457000000000	-2.99944663750410
899.072000000000	-2.99945338845054
899.687000000000	-2.99898127889608
900.302000000000	-2.99868178318039
900.916000000000	-2.99902323556935
901.531000000000	-2.99868612384678
902.146000000000	-2.99801471543816
902.761000000000	-2.99817920088714
903.375000000000	-2.99789990955412
903.988000000000	-2.99738372763649
904.603000000000	-2.99765678110689
905.218000000000	-2.99718736929781
905.833000000000	-2.99723995754399
906.448000000000	-2.99678835315112
907.061000000000	-2.99691187358756
907.676000000000	-2.99673286430184
908.291000000000	-2.99670632590380
908.906000000000	-2.99645540933083
909.519000000000	-2.99623005448674
910.134000000000	-2.99592457609813
910.748000000000	-2.99563645103372
911.363000000000	-2.99511372269637
911.978000000000	-2.99508524352248
912.592000000000	-2.99517792082146
913.206000000000	-2.99484630066350
913.822000000000	-2.99455955173605
914.437000000000	-2.99434182220894
915.051000000000	-2.99419360534858
915.664000000000	-2.99387687731133
916.280000000000	-2.99388749966557
916.894000000000	-2.99328198366934
917.509000000000	-2.99353694814597
918.125000000000	-2.99322644963259
918.738000000000	-2.99318250480052
919.353000000000	-2.99307771146904
919.967000000000	-2.99256626412062
920.582000000000	-2.99245276190742
921.197000000000	-2.99257399182216
921.810000000000	-2.99194607088353
922.425000000000	-2.99186926504197
923.040000000000	-2.99165961193987
923.655000000000	-2.99169004608757
924.268000000000	-2.99134318068505
924.884000000000	-2.99127844226752
925.499000000000	-2.99126974598808
926.113000000000	-2.99102286095649
926.728000000000	-2.99098082628375
927.341000000000	-2.99052711561739
927.956000000000	-2.99076823085371
928.571000000000	-2.99018788857822
929.187000000000	-2.99018547233545
929.801000000000	-2.98989647993061
930.414000000000	-2.99001971484756
931.028000000000	-2.98978194078961
931.644000000000	-2.98964709967213
932.258000000000	-2.98936725464411
932.873000000000	-2.98950500446735
933.486000000000	-2.98914297884695
934.101000000000	-2.98903663710626
934.716000000000	-2.98862042897613
935.331000000000	-2.98868665758084
935.945000000000	-2.98844784308694
936.560000000000	-2.98826509755505
937.176000000000	-2.98831199331142
937.790000000000	-2.98805333510642
938.405000000000	-2.98786767179903
939.018000000000	-2.98741024838992
939.633000000000	-2.98744506456298
940.248000000000	-2.98773567192826
940.863000000000	-2.98717523186743
941.477000000000	-2.98692811220061
942.090000000000	-2.98698324384300
942.705000000000	-2.98674191679403
943.320000000000	-2.98731353532284
943.935000000000	-2.98725115424361
944.550000000000	-2.98710124253298
945.163000000000	-2.98697695693694
945.778000000000	-2.98730096246477
946.393000000000	-2.98669306939491
947.007000000000	-2.98710462769365
947.621000000000	-2.98697163724003
948.236000000000	-2.98720569769491
948.851000000000	-2.98720714844323
949.466000000000	-2.98722165589958
950.081000000000	-2.98726372724693
950.694000000000	-2.98734786871003
951.309000000000	-2.98718441999680
951.924000000000	-2.98777387010862
952.538000000000	-2.98791022034655
953.154000000000	-2.98802480923272
953.767000000000	-2.98760366801575
954.382000000000	-2.98827960145172
954.997000000000	-2.98824672588255
955.612000000000	-2.98843382320146
956.227000000000	-2.98804704976063
956.841000000000	-2.98828056837643
957.455000000000	-2.98826799833829
958.069000000000	-2.98823463921321
958.684000000000	-2.98847201519621
959.299000000000	-2.98830812563947
959.912000000000	-2.98818194093890
960.527000000000	-2.98788314404671
961.142000000000	-2.98772890259517
961.757000000000	-2.98784591385676
962.371000000000	-2.98759012892440
962.985000000000	-2.98733142740380
963.600000000000	-2.98737253055182
964.215000000000	-2.98739912649760
964.829000000000	-2.98686088933194
965.444000000000	-2.98664712331641
966.059000000000	-2.98680672338029
966.673000000000	-2.98630227027855
967.288000000000	-2.98628534129860
967.903000000000	-2.98631532973195
968.517000000000	-2.98584032713194
969.130000000000	-2.98612330341358
969.746000000000	-2.98603284976678
970.361000000000	-2.98573148515563
970.976000000000	-2.98552395217444
971.591000000000	-2.98561635154177
972.204000000000	-2.98534108266852
972.818000000000	-2.98547363964452
973.433000000000	-2.98531544161525
974.048000000000	-2.98488532650365
974.663000000000	-2.98506192563795
975.276000000000	-2.98426209149414
975.891000000000	-2.98468210759209
976.506000000000	-2.98486258581558
977.121000000000	-2.98463130136791
977.736000000000	-2.98465210779875
978.349000000000	-2.98437339006576
978.964000000000	-2.98458630106951
979.579000000000	-2.98430951471497
980.193000000000	-2.98445662016401
980.808000000000	-2.98436516374790
981.422000000000	-2.98413530440436
982.036000000000	-2.98431096643799
982.651000000000	-2.98384784200683
983.266000000000	-2.98398625221950
983.880000000000	-2.98397996094256
984.495000000000	-2.98373362603888
985.110000000000	-2.98404432511182
985.724000000000	-2.98368038874920
986.339000000000	-2.98340790033240
986.954000000000	-2.98331206550082
987.567000000000	-2.98320800001472
988.183000000000	-2.98338902394306
988.798000000000	-2.98304294216442
989.413000000000	-2.98275298654234
990.027000000000	-2.98276508858578
990.640000000000	-2.98298630795692
991.255000000000	-2.98225193214242
991.870000000000	-2.98248189187061
992.485000000000	-2.98233568731538
993.100000000000	-2.98203696922717
993.713000000000	-2.98201808683771
994.328000000000	-2.98200356186650
994.943000000000	-2.98192803122785
995.557000000000	-2.98235166355097
996.171000000000	-2.98170482077891
996.786000000000	-2.98149612550933
997.400000000000	-2.98159490596719
998.015000000000	-2.98215123012836
998.630000000000	-2.98171014697618
999.243000000000	-2.98160846389273
999.858000000000	-2.98176195600657
1000.47400000000	-2.98170433657883
1001.08900000000	-2.98121720377219
1001.70300000000	-2.98150242040990
1002.31700000000	-2.98146997736249
1002.93200000000	-2.98128984137777
1003.54600000000	-2.98143704984102
1004.16100000000	-2.98157311635474
1004.77600000000	-2.98099347226282
1005.39000000000	-2.98100364212858
1006.00500000000	-2.98084237429057
1006.62000000000	-2.98086368329946
1007.23400000000	-2.98074890398554
1007.84900000000	-2.98098669233899
1008.46200000000	-2.98056195730057
1009.07700000000	-2.98046702790380
1009.69200000000	-2.98031203664492
1010.30700000000	-2.98033237956506
1010.92200000000	-2.98028442824275
1011.53500000000	-2.98020693002962
1012.15000000000	-2.98040503206833
1012.76400000000	-2.97989643885432
1013.37900000000	-2.97986785898052
1013.99400000000	-2.97982038690738
1014.60800000000	-2.97972350350494
1015.22200000000	-2.97981748043696
1015.83800000000	-2.97937373632105
1016.45300000000	-2.97949000556661
1017.06600000000	-2.97949630339464
1017.68100000000	-2.97916831966431
1018.29600000000	-2.97905446423957
1018.91000000000	-2.97919496624483
1019.52500000000	-2.97880348720542
1020.13800000000	-2.97907384409847
1020.75300000000	-2.97908789444175
1021.36800000000	-2.97837029945571
1021.98300000000	-2.97816968100195
1022.59800000000	-2.97830536600105
1023.21200000000	-2.97867363235404
1023.82600000000	-2.97864455983708
1024.44100000000	-2.97851373108712
1025.05600000000	-2.97858544511529
1025.67100000000	-2.97821280991055
1026.28400000000	-2.97859804340258
1026.89900000000	-2.97830342767396
1027.51400000000	-2.97829615893959
1028.12900000000	-2.97835043186063
1028.74300000000	-2.97797486865154
1029.35700000000	-2.97800733798726
1029.97200000000	-2.97790459835727
1030.58700000000	-2.97806306836720
1031.20200000000	-2.97786195100011
1031.81500000000	-2.97777326253303
1032.43100000000	-2.97754886772657
1033.04500000000	-2.97796129930454
1033.66000000000	-2.97776793147421
1034.27500000000	-2.97753238903043
1034.88700000000	-2.97748682995488
1035.50200000000	-2.97715820876198
1036.11800000000	-2.97697983162111
1036.73200000000	-2.97690954512534
1037.34700000000	-2.97695414082778
1037.96000000000	-2.97696044235728
1038.57500000000	-2.97643980805809
1039.19000000000	-2.97671322160886
1039.80500000000	-2.97642041636846
1040.42000000000	-2.97630697323872
1041.03400000000	-2.97627206706056
1041.64800000000	-2.97604371551577
1042.26300000000	-2.97604080650097
1042.87800000000	-2.97603256428175
1043.49300000000	-2.97565970861384
1044.10600000000	-2.97586238317972
1044.72100000000	-2.97610868300209
1045.33600000000	-2.97566213300698
1045.95100000000	-2.97589874722665
1046.56600000000	-2.97569898361508
1047.17900000000	-2.97538040941139
1047.79400000000	-2.97559376459829
1048.40900000000	-2.97556127710262
1049.02400000000	-2.97533870693848
1049.63800000000	-2.97516267927118
1050.25200000000	-2.97527954692538
1050.86600000000	-2.97507442027386
1051.48100000000	-2.97550648420533
1052.09600000000	-2.97525821032831
1052.71100000000	-2.97505599234344
1053.32400000000	-2.97512000481644
1053.93900000000	-2.97501622654139
1054.55300000000	-2.97474028058223
1055.16900000000	-2.97505017298065
1055.78300000000	-2.97504192886994
1056.39700000000	-2.97501089207666
1057.01100000000	-2.97517189301854
1057.62600000000	-2.97530912703326
1058.24200000000	-2.97495948689701
1058.85700000000	-2.97512436926867
1059.47000000000	-2.97518062181369
1060.08500000000	-2.97587111057892
1060.70000000000	-2.97547787524810
1061.31400000000	-2.97568055835035
1061.92900000000	-2.97617219504733
1062.54300000000	-2.97652706958346
1063.15800000000	-2.97656342803175
1063.77200000000	-2.97664583938081
1064.38700000000	-2.97673455101583
1065.00200000000	-2.97713542730948
1065.61500000000	-2.97697983162111
1066.23100000000	-2.97722703710083
1066.84600000000	-2.97740055719643
1067.46100000000	-2.97795015302330
1068.07300000000	-2.97797680712620
1068.68900000000	-2.97774757646180
1069.30300000000	-2.97790023671508
1069.91800000000	-2.97769184200796
1070.53300000000	-2.97779991772835
1071.14600000000	-2.97772770599994
1071.76100000000	-2.97782802666508
1072.37600000000	-2.97790702148991
1072.99100000000	-2.97787115898789
1073.60500000000	-2.97770541220213
1074.21900000000	-2.97709228763385
1074.83300000000	-2.97780282555788
1075.44900000000	-2.97735499672934
1076.06400000000	-2.97734578764033
1076.67800000000	-2.97723430763591
1077.29200000000	-2.97718292892548
1077.90700000000	-2.97706805167188
1078.52200000000	-2.97694202247597
1079.13700000000	-2.97704333085047
1079.75000000000	-2.97693669039039
1080.36500000000	-2.97666862341735
1080.98100000000	-2.97644126243130
1081.59500000000	-2.97678787407217
1082.21000000000	-2.97646113881608
1082.82300000000	-2.97640732692871
1083.43800000000	-2.97639860061350
1084.05300000000	-2.97634527274834
1084.66800000000	-2.97587111057892
1085.28200000000	-2.97573728851903
1085.89600000000	-2.97577801741117
1086.51000000000	-2.97553072893593
1087.12500000000	-2.97542793034297
1087.74000000000	-2.97538525851001
1088.35500000000	-2.97513358309779
1088.96800000000	-2.97520729302286
1089.58300000000	-2.97499537359636
1090.19800000000	-2.97483242618546
1090.81300000000	-2.97458702353948
1091.42700000000	-2.97441484537311
1092.04100000000	-2.97447886735231
1092.65500000000	-2.97431153517757
1093.27100000000	-2.97444831152611
1093.88600000000	-2.97431978068301
1094.50100000000	-2.97434645721036
1095.11400000000	-2.97416359843395
1095.72900000000	-2.97419803662032
1096.34400000000	-2.97445170662858
1096.95900000000	-2.97421889341655
1097.57400000000	-2.97414613671338
1098.18800000000	-2.97432269085764
1098.80200000000	-2.97428825366546
1099.41700000000	-2.97473058093065
1100.03200000000	-2.97424266034061
1100.64700000000	-2.97426109174267
1101.25900000000	-2.97391815777115
1101.87500000000	-2.97439059437551
1102.48900000000	-2.97462533831016
1103.10400000000	-2.97490226154316
1103.74000000000	-2.97452639820772
1104.33200000000	-2.97449050761018
1104.94700000000	-2.97432026571225
1105.56200000000	-2.97419803662032
1106.17700000000	-2.97411897389658
1106.79100000000	-2.97438574415965
1107.40400000000	-2.97424654064232
1108.01900000000	-2.97429795431076
1108.63400000000	-2.97443133597367
1109.24900000000	-2.97402875331447
1109.86400000000	-2.97383811975595
1110.47800000000	-2.97402050725327
1111.09300000000	-2.97387450085587
1111.70800000000	-2.97391233687462
1112.32300000000	-2.97390942642341
1112.93600000000	-2.97387353069718
1113.55200000000	-2.97395065763260
1114.16600000000	-2.97344033306648
1114.78100000000	-2.97327247549427
1115.39600000000	-2.97333554413344
1116.00900000000	-2.97312983994394
1116.62400000000	-2.97350388437511
1117.23800000000	-2.97320115830801
1117.85300000000	-2.97296391102888
1118.46700000000	-2.97291393703624
1119.08200000000	-2.97255876539988
1119.69600000000	-2.97230061686437
1120.31100000000	-2.97218318328906
1120.92600000000	-2.97233701091932
1121.54100000000	-2.97211864198922
1122.15400000000	-2.97191579162477
1122.76900000000	-2.97170031333852
1123.38400000000	-2.97204730574620
1123.99900000000	-2.97168235632941
1124.61400000000	-2.97139649010333
1125.22800000000	-2.97137319287082
1125.84200000000	-2.97148191221410
1126.45700000000	-2.97136785390401
1127.07200000000	-2.97131494923980
1127.68700000000	-2.97143580389823
1128.30000000000	-2.97150520886020
1128.91600000000	-2.97167944437495
1129.53000000000	-2.97152510797925
1130.14500000000	-2.97137464895154
1130.75800000000	-2.97097469366668
1131.37300000000	-2.97153724154343
1131.98800000000	-2.97150909162234
1132.60300000000	-2.97128582712977
1133.21800000000	-2.97143725995784
1133.83100000000	-2.97136202956905
1134.44600000000	-2.97154452166557
1135.06000000000	-2.97131446387291
1135.67500000000	-2.97155519915586
1136.29000000000	-2.97126786839738
1136.90400000000	-2.97142464075828
1137.51800000000	-2.97148676569240
1138.13400000000	-2.97154452166557
1138.74900000000	-2.97130475652363
1139.36100000000	-2.97120428417710
1139.97700000000	-2.97114797981135
1140.59200000000	-2.97131446387291
1141.20600000000	-2.97115428981989
1141.82100000000	-2.97132999558639
1142.43400000000	-2.97093683190296
1143.04900000000	-2.97123631909209
1143.66400000000	-2.97153675620151
1144.27900000000	-2.97094508385411
1144.89300000000	-2.97131591997342
1145.50800000000	-2.97109410167074
1146.12200000000	-2.97173622713277
1146.73700000000	-2.97141590436776
1147.35200000000	-2.97169254815455
1147.96600000000	-2.97164789807582
1148.58000000000	-2.97165857531055
1149.19500000000	-2.97145327658111
1149.81000000000	-2.97191045332862
1150.42400000000	-2.97164061812791
1151.03900000000	-2.97179252383092
1151.65300000000	-2.97134601260742
1152.26800000000	-2.97111254651525
1152.88200000000	-2.97135911739862
1153.49800000000	-2.97131397850596
1154.11100000000	-2.97133145168166
1154.72600000000	-2.97125961706286
1155.34100000000	-2.97091935713086
1155.95600000000	-2.97080334226785
1156.57000000000	-2.97079800259664
1157.18300000000	-2.97046304639098
1157.79900000000	-2.97052858334453
1158.41400000000	-2.97103294188591
1159.02800000000	-2.97061887707411
1159.64300000000	-2.97081353616729
1160.25800000000	-2.97048780491252
1160.87100000000	-2.97033342593268
1161.48500000000	-2.97032614376907
1162.10100000000	-2.97017030252546
1162.71600000000	-2.97009941960131
1163.33000000000	-2.97007562986608
1163.94400000000	-2.97019797568017
1164.55900000000	-2.96991589539382
1165.17400000000	-2.97041255798576
1165.78900000000	-2.97024943756670
1166.40200000000	-2.97051110692081
1167.01700000000	-2.97003339062564
1167.63300000000	-2.97024895208007
1168.24700000000	-2.97052178696593
1168.86200000000	-2.97062615874426
1169.47600000000	-2.97053829243828
1170.09000000000	-2.97048829037230
1170.70500000000	-2.97090430935378
1171.32000000000	-2.97055771056029
1171.93400000000	-2.97025380694392
1172.54700000000	-2.97068975147515
1173.16200000000	-2.97089217401150
1173.77700000000	-2.97091256136706
1174.39200000000	-2.97038051696100
1175.00700000000	-2.97064072204772
1175.62000000000	-2.97083635099791
1176.23500000000	-2.97090333852765
1176.85000000000	-2.97111740040861
1177.46500000000	-2.97123146533237
1178.07900000000	-2.97105381397331
1178.69300000000	-2.97089217401150
1179.30700000000	-2.97096013148914
1179.92200000000	-2.97099313902108
1180.53800000000	-2.97070382912871
1181.15300000000	-2.97098585796954
1181.76600000000	-2.97068392622578
1182.38100000000	-2.97108827696664
1182.99600000000	-2.97040964517515
1183.61000000000	-2.97071887760420
1184.22500000000	-2.97038051696100
1184.83900000000	-2.97094508385411
1185.45300000000	-2.97092324041966
1186.06800000000	-2.97073149886579
1186.68300000000	-2.97048100846975
1187.29800000000	-2.97035478687512
1187.91200000000	-2.97034896117402
1188.52600000000	-2.97037032203964
1189.14100000000	-2.97025040853980
1189.75500000000	-2.97018632384716
1190.37000000000	-2.97048197939080
1190.98400000000	-2.97023730038455
1191.60000000000	-2.97049314496718
1192.21400000000	-2.97052033059769
1192.82900000000	-2.97032225994346
1193.44400000000	-2.97046595916558
1194.05600000000	-2.97020380158489
1194.67200000000	-2.97039168279964
1195.28700000000	-2.97004844143684
1195.90100000000	-2.97055819601222
1196.51600000000	-2.97007660087825
1197.13100000000	-2.97014505668582
1197.74600000000	-2.97013000621123
1198.36000000000	-2.97045673537260
1198.97500000000	-2.97029410210335
1199.58900000000	-2.97020622904287
1200.20400000000	-2.97035090307526
1200.81700000000	-2.97056402143115
1201.43200000000	-2.97037566223954
1202.04700000000	-2.97057033229280
1202.66200000000	-2.97018729483445
1203.27700000000	-2.97044654063112
1203.89000000000	-2.97033973713122
1204.50400000000	-2.97033585331782
1205.11900000000	-2.97067518833698
1205.73400000000	-2.97121981628677
1206.34900000000	-2.97154015359376
1206.96200000000	-2.97159548217702
1207.57700000000	-2.97131786144000
1208.19200000000	-2.97170856383119
1208.80700000000	-2.97162605819529
1209.42100000000	-2.97181630411227
1210.03500000000	-2.97232973213286
1210.65000000000	-2.97249762635176
1211.26500000000	-2.97285134743365
1211.88000000000	-2.97307695685908
1212.49300000000	-2.97335349427004
1213.10900000000	-2.97355870269153
1213.72800000000	-2.97316331605742
1214.33800000000	-2.97315603866352
1214.95300000000	-2.97353299153243
1215.56700000000	-2.97315894962255
1216.18100000000	-2.97326374284087
1216.79700000000	-2.97334815775074
1217.41100000000	-2.97327684181435
1218.02600000000	-2.97320600985461
1218.63900000000	-2.97328023783803
1219.25400000000	-2.97275624831677
1219.86900000000	-2.97283485079820
1220.48400000000	-2.97274120693811
1221.09900000000	-2.97236806693703
1221.71200000000	-2.97186823202665
1222.32600000000	-2.97190851212839
1222.94100000000	-2.97153093209431
1223.55600000000	-2.97153966825217
1224.17100000000	-2.97141736043407
1224.78600000000	-2.97129262230634
1225.39900000000	-2.97144551095300
1226.01400000000	-2.97101255509852
1226.62900000000	-2.97098246014129
1227.24400000000	-2.97055382694287
1227.85700000000	-2.97056256507716
1228.47200000000	-2.97046741555215
[truncated: 130,788 more rows]
